# Supplementary material for: AI-Driven Discovery of Prototype CLEC4M Inhibitors Targeting Marburg Virus Entry via Integrated Machine Learning and Molecular Modeling
Source: Int J Mol Sci. 2026 Jun 12;27(12):5324. doi: 10.3390/ijms27125324 (PMC13300189; doi:10.3390/ijms27125324)
Supplement: Supplementary file 1 [file ijms-27-05324-s001.zip › Supplementary File.xlsx]

## Sheet: File S1
Supplementary File S1: Input dataset comprising active (lebeled as 1) and inactivae (lebeled as 0).
Smiles	Label
C[C@H](C(=O)NCC(=O)N(C)[C@@H](Cc1ccccc1)C(=O)N[C@@H](CC[S@@](=O)C)CO)NC(=O)[C@H](Cc2ccc(cc2)O)N	0
Cc1ccccc1NC(=O)C2[C@@H](C(C(=NC2=C)SCC(=O)Nc3cccc(c3)F)C#N)c4cccs4	0
CCn1cccc1/C=C\[C@@]2(COC(=O)N2)C	0
CCN1C(=O)/C(=C\c2cc(cs2)Br)/NC1=O	0
C/C(=N/N1C(=O)/C(=C\c2ccc(cc2OC)OC)/SC1=S)/[O-]	0
C1CCC(C1)SC2(CC=CC2)C(=O)[O-]	0
CN1C(=O)[C@H](/C(=N\N)/NC1=O)[NH3+]	0
C1CC1c2nc([nH]n2)[C@H]3COC[C@@H]3N	0
CC(C)c1ccc(cc1)[N-]S(=O)(=O)CC#N	0
C1C[C@H](C[C@@H](C1)[C@@H](C(=O)[O-])F)C2CC2	0
c1ccn(c1)N[C@H]2CCS(=O)(=O)C2	0
CCC[C@H]1CCCN(CC1)C(=O)/C=C/C(=O)[O-]	0
C[C@]1(c2cccc(c2C(=O)C3=C([C@]4([C@@H](C[C@@H]31)[C@@H](C(=C(C4=O)C(=O)NC[NH2+][C@H](CCCC[NH3+])C(=O)[O-])[O-])N(C)C)O)O)O)O	0
CC[C@]1(C(=O)N(C(=O)N1)NC(=O)c2cc3c(nn(c3s2)Cc4ccc(cc4)F)C)c5ccccc5	0
c1cc(ccc1N2C(=O)CC(=N2)[O-])Cl	0
c1cc(sc1)[C@@H](CNS(=O)(=O)c2ccc3c(c2)OCCO3)S(=O)(=O)c4ccc(cc4)Cl	0
CCOc1ccc(cc1)NC(=O)N2CCC3(CC2)C(=O)N(CN3c4ccccc4)CC(=O)NCc5ccccc5	0
C[C@H](C(C)C)C(=O)N1CCC(CC1)CC(=O)[O-]	0
c1cc(c[nH+]c1)CN2Cc3c(ccc4c3oc(=O)c(c4)c5cccs5)OC2	0
Cc1cc(c(o1)C)[C@@H](C)N[C@@H]2CCNC2	0
CNC(=S)N/N=C/c1ccccc1[O-]	0
[H]/N=c\1/c2c(n[nH]c2nc(n1c3cccc(c3)Cl)SCC(=O)NCCc4ccc(c(c4)OC)OC)C	0
Cc1ccccc1n2c(cc(n2)C3CC3)[S-]	0
Cc1nnc2n1ccnc2C[C@@H](c3ccccc3)O	0
CS(=O)(=O)CCS(=O)(=O)/N=c\1/ccc(c[nH]1)Br	0
CC[C@H](C)[C@H](C)n1cnnc1[S-]	0
CCC1CCC(CC1)Cn2c(=S)[nH]nn2	0
[H]/N=C(\C1=NN=C[C@@H]1Br)/[S-]	0
C[C@@H]1C(=C2C(=NC(=NC2=O)CS[C@@H](C)C(=O)Nc3ccccc3[NH+]4CCC(CC4)C(=O)N)S1)C	0
c1cc(cnc1)[C@H]([C@]2(CCOC2)C#N)O	0
CC[C@@]1([C@H](C[C@@H]1O[C@@H]2C[C@@H](CC(C2)(C)C)C)[O-])C	0
C[C@@H](CSc1nnnn1C)N	0
CC(C)c1nc(sn1)N2CC[C@@H](C2)CO	0
C[C@@H](/C(=N/[C@@H]1CC[NH+](C1)C)/[O-])N	0
Cc1cnn(c1)[C@H]2CC[C@](C2)(C#N)NC(C)C	0
C[C@H]1CN(CCN1)[C@@]2(CCS(=O)(=O)C2)C	0
CC(C)(C)CC(C)(C)NC(=O)[C@H](c1ccc(cc1)Cl)N(C2CCCCC2)C(=O)[C@@H]3CCC(=O)N3	0
c1cc2c(cc1Cl)nc-3c(=O)[nH]c(=O)nc3n2C[C@@H]([C@@H]([C@@H]([C@@H](CO)O)O)O)O	0
CC(C)[C@@H](c1cccs1)NC(=O)N2CCOC[C@@H]2C(=O)[O-]	0
COc1cc(cc(c1OC)OC)[C@H]2c3ccc(cc3OC(=C2C#N)N)OC(=O)c4ccc(cc4)OCC=C	0
c1nc2c(=O)[nH]c(nc2n1[C@H]3[C@@H]([C@@H]([C@@H](O3)CO[P@@](=O)([O-])OP(=S)(O)O)O)O)N	0
CS(=O)(=O)CC[C@@H](c1nnc(n1N)N)N	0
C1CC[NH+](CC1)[C@]2(CCSC2)C(=O)[O-]	0
CC(C)C[C@H](C(=O)N[C@H](CCCNC(=[NH2+])N)C(=O)[O-])NC(=O)[C@@H](Cc1ccccc1)NC(=O)CNC(=O)COc2ccc3c(c2)occ(c3=O)c4ccc5c(c4)OCCO5	0
CC(C)(c1nncn1C2CCCCC2)NC	0
C[C@@H](c1nnc(n1N)N)O	0
C1CN(CCC1[NH2+]CC(=O)[O-])C(=O)N	0
C[C@H]1C[C@H]1C[NH+](C)C[C@@H]2CC(CCC2=O)(C)C	0
CNCCN1CC(=O)N2CCCC[C@H]2C1=O	0
CC(C)CC[n+]1c2c([nH]c1SC[C@H](C)O)n(c(=O)[nH]c2=O)C	0
C[C@@H](c1csc(n1)[C@@H]2CCOC2)O	0
c1ccc2c(c1)nc(o2)C[C@H](c3ccco3)O	0
C[C@H]1CC[C@H](CN1C(=O)[C@H](C)N)C(=O)N	0
C[C@@H]1CCC[C@H](C1)CC(=O)C(=O)[O-]	0
CC[C@@H](CC1CC1)[NH+]2C[C@@H]3CCCCN3C[C@@H]2C	0
Cc1cc(ccc1c2nnnn2[C@H]3CCC[C@@H]3C)N	0
CCC(C)(C)Nc1c(nc2n1cccc2)c3cc4ccc(cc4[nH]c3=O)OC	0
c1cc(c(cc1[C@@H]2[C@H](Cc3c(cc(cc3O2)O[C@H]4[C@H]([C@@H]([C@@H](CO4)O)O)O)O)O)O)O	0
c1ccc2c(c1)cc(c(n2)Cl)Cn3cc(c(n3)[N+](=O)[O-])Br	0
C1CCC(CC1)(CO)N[C@H]2CCOC2	0
C[C@H](C(=O)[O-])N[C@H]1CSCCC1(C)C	0
Cc1c2c(n(n1)C)n(c(=S)[nH]2)[C@H]3C[C@H]3c4ccccc4	0
CC(C)C[C@@]1(C[NH2+]C[C@H]1C(=O)[O-])C	0
[H]/N=c\1/c(cc2c(n1CCc3ccc(cc3)OC)nc4c(cccn4c2=O)C)S(=O)(=O)c5ccc(cc5)Cl	0
Cc1c(nc(nc1C)S[C@@H](C(C)C)C(=O)[O-])C	0
CCCS(=O)(=O)[N-]c1c(ccc(c1C)N)C	0
C[C@H]1CCC[C@@H](C1)OC2CC(C2)[O-]	0
COc1cc(ccc1/[NH+]=C(/c2cc3ccccc3o2)\O)/N=C(/c4cccc(c4)F)\O	0
C[C@@H]1C[C@@H]1C(=O)N2C[C@@H]([C@@H](C2)C(=O)[O-])C	0
CC(C)c1c[nH]c(n1)[C@H]2CCCCCN2	0
COC(=O)[C@H]1CC[C@@H](C1)C(=O)[O-]	0
Cc1ccc(o1)/C=C/C(=O)NNC(=O)COc2ccc3cc(ccc3c2Br)Br	0
Cc1ccc(/c(=N/S(=O)(=O)C)/[nH]1)OC2CC2	0
CN1CCN(CC1)c2ncc(cn2)CN3CC[C@@](C3)(C(F)(F)F)O	0
C[C@H](c1cnccn1)NC2CC(C2)[O-]	0
C[C@H]1CCC[C@@H]([C@@H]1C)[C@@H](C(=O)[O-])F	0
c1ccc(cc1)/C=C/S(=O)(=O)[N-]c2ccc3c(c2)cc(o3)C(=O)N	0
Cc1ccc2cc(c(=O)[nH]c2c1C)CN(C[C@@H]3CCCO3)S(=O)(=O)c4c(ccc5c4nsn5)C	0
Cc1c2c(c(c(=O)[nH]1)C#N)CCCC2	0
CC1(CCCN(C1)Cc2cc(cs2)/C=C/C(=O)[O-])C	0
C1C[C@@H](N(C1)C(=O)CN)C(=O)N	0
C[C@]1(CO[C@H]([C@@H]([C@@H]1NC)O)O[C@@H]2[C@H](C[C@H]([C@@H]([C@@H]2O)O[C@H]3[C@@H](CC=C(O3)CN)N)N)[NH3+])O	0
CC(=C)[C@H]1CCC(=CC1)CN(C)C2CC[NH+](CC2)C	0
Cc1c(cnc(c1C#N)[O-])Br	0
Cc1ccc(c(c1)c2nnc3n2cnc(c3)C)N	0
C[C@H](c1nc(no1)C2CCC(CC2)(C)C)NC	0
Cc1cc2c(n1C)c([nH]c(=S)n2)[O-]	0
CS(=O)(=O)CC[C@H](c1nc(no1)Cc2cccc[nH+]2)[NH3+]	0
C[C@H](C(=O)Nc1ccccc1Br)Sc2ccc(cc2)NC(=O)c3cccc(c3)[N+](=O)[O-]	0
CC(=O)NCC(=O)N1CCc2[nH+]cc(n2CC1)C[NH+](C)C	0
CCN(CC)c1ccc(cc1)/C=N/Nc2nnc(n2N)SCC(=O)Nc3ccc(cc3)C(=O)C	0
CC(C)N1CC[C@@H](C1)Nc2ccc(=O)n(c2)C	0
CN/C(=C(\C#N)/C(=O)[C@@H]1CC(=O)N(C1)c2cc(cc(c2)Cl)Cl)/[O-]	0
C[C@@H]1CCC[C@H](C1)C[C@@H](C(=O)OC)N	0
CNC(=O)C[N-]S(=O)(=O)c1cc(cnc1)Br	0
C[C@H](c1[nH]nc(n1)[C@H]2CCCCS2)N	0
Cc1c(sc2c1c(=O)n(c(n2)SCC(=O)Nc3c(c4c(s3)CCC4)C(=O)N)CCC[NH+]5CCOCC5)C	0
Cc1ccc(cc1)n2c(=O)cc([nH+]c2SCC(=O)Nc3cccc(c3C)C)[O-]	0
c1cc(oc1)CNc2c(c(ns2)Cl)C#N	0
CC[C@@H]1C[C@](CCO1)(Cc2cc(nn2C)C)O	0
c1cc(ccc1[C@@H](C[C@@H]2CCCO2)C(=O)[O-])Br	0
Cc1ccc(cc1)N2C[C@H](CC2=O)C(=O)N[C@]3(CCS(=O)(=O)C3)C	0
c1ccc(c(c1)C[NH+]2CCOCC2)Oc3c(cc4c(n3)CCCC4)C#N	0
CCc1ccc(s1)S(=O)(=O)[N-]CCCCl	0
Cc1cc(nc(n1)[C@@H]2CCCN2)N(C)C	0
Cc1nc(co1)c2nn3c(nnc3s2)c4cc(ccc4F)Br	0
c1cc(ccc1CSc2nc(cs2)CC(=O)[O-])F	0
Cc1c(c(sc1C(=O)N)NC(=O)CNc2ccccc2C(C)C)C(=O)OCCOC	0
CC(C)C(=O)N1CCC[C@](C1)(C)C(=O)[O-]	0
C[C@H](C#N)Oc1ccc(cc1)/C=C/C(=O)[O-]	0
CN(C)C(=O)c1c[nH]c2c(c1=O)cccc2F	0
CCOc1cc(ccc1OCc2ccc(cc2)Cl)[C@H]3c4c(cc(n(c4=O)C[C@H]5CCCO5)C)OC(=C3C#N)N	0
Cn1cc(c(=[NH2+])nc1N)N	0
CC(C)N[C@]1(CC[C@H](C1)n2ccnc2C#N)C#N	0
CC(C)COc1ccc(cc1Br)C(=O)NNC(=O)COc2ccc(cc2Cl)Cl	0
CC(C)Oc1cncc(n1)N2CCC[C@@H](C2)CC(=O)[O-]	0
Cc1c2ccccc2c(nn1)NCc3cc[nH]n3	0
Cc1cccc(c1C)NC(=O)CSC2=C([C@@H]([C@H](C(=N2)C)C(=O)Nc3ccccc3)c4ccco4)C#N	0
c1cnn(c1)CCn2ccnc2CN	0
CSCC[C@H](C(=O)N[C@@H](CCCNC(=[NH2+])N)C(=O)N[C@@H](Cc1ccccc1)C(=O)N)NC(=O)[C@@H](Cc2ccccc2)N	0
CC(C)c1nc(sn1)[N-]n2cccc2	0
CC1(CC[C@@]2(C1)C[C@H]2C(=O)[O-])C	0
C[C@H]1CCC[C@@H](C1)[NH+](C)[C@@H](CC#N)c2ccccc2	0
C[C@H]1C(=O)NC(=O)CN1S(=O)(=O)CCN2CC[NH2+]CC2	0
CCN(CC)c1ccc(cc1)n2cnnc2[S-]	0
CS(=O)(=O)SCCNC(=O)[C@@H](CCCCNC(=O)CCCCCNC(=O)CCCC[C@H]1[C@@H]2[C@@H](CS1)NC(=O)N2)[NH3+]	0
CC(=O)N1CC[N+](=c2/c(=N/CCCN3CCOCC3)/c(c2O)O)CC1	0
C[C@H](CC[C@@H]([C@@](C)([C@@H]1CC[C@@]2([C@@]1(CC[C@@H]3C2=CC(=O)[C@H]4[C@@]3(C[C@@H]([C@@H](C4)O)O)C)C)O)O)O)CO	0
CC(C)CC(=O)Nc1ccc(cc1)C(=O)NNC(=S)NC(=O)Cc2ccc(cc2)OC	0
CC(C)[C@@H](C(=O)NC[C@H](CC(=O)O)c1ccccc1)NC(=O)CCC(=O)OCC(=O)[C@]2(CC[C@@H]3[C@@]2(C[C@@H]([C@H]4[C@H]3CCC5=CC(=O)CC[C@]45C)O)C)O	0
c1ccc2c(c1)cccc2C3CC(C3)[O-]	0
c1cc2c(cc1C#N)c(c([nH]2)OC(=O)C[C@](CC(=O)O)(C(=O)[O-])O)c3ccc(cn3)C[NH+]4CCOCC4	0
Cc1ccc(cc1C)NC(=O)[C@@H]2[C@H]3C=C[C@@]4([C@H]2C(=O)N([C@@H]4C(=O)NC5CCCCC5)Cc6cccnc6)O3	0
Cc1cccc(c1NC(=O)Cn2c(c(c([nH+]2)SC)c3nc(no3)c4ccc5c(c4)OCO5)N)C	0
c1cc(c(cc1c2csc(n2)N)Cl)[O-]	0
c1c([nH]c(=O)[nH]c1=O)C(=O)N[C@@H]2CCC(=O)NC2=O	0
CCCCC(=O)N1C[C@H]([C@H](C1)C(=O)[O-])C	0
Cc1c2cc(c(cc2oc(=O)c1CC(=O)NC[C@@H](C)O)[O-])Cl	0
c1ccc(cc1)C/N=C/c2cc(ccc2[O-])Cl	0
CCNc1c(c(nc(n1)[C@]2(CCCO2)C)C)C	0
Cc1ccccc1n2c3c(c(nn3C)C)nc2N	0
Cc1ccc(c(c1)C)NCc2nc3ccsc3c(n2)[O-]	0
CC(C)C[C@@H](C(=O)N[C@H](CCCNC(=[NH2+])N)C(=O)[O-])NC(=O)[C@H](Cc1ccccc1)NC(=O)c2c(c(=O)c3ccc(cc3o2)[O-])c4ccc(cc4)F	0
C1C[NH+](C[C@H]1CN)Cc2nc(nc(n2)N)N	0
Cc1c(nc(nc1N)[C@@H]2CC[C@@H](C2)C)C	0
Cn1cc(cn1)[C@@H](C#N)NCCO	0
CC[C@H](C[S@](=O)[C@@H](C)C(=O)NC(=O)N)[NH3+]	0
CC[C@H](C)C[C@@H](CC)N1CC(C1)n2cc(nn2)C(=O)[O-]	0
CN1CCN(CC1)c2ccc(cc2[N+](=O)[O-])/C=C\3/C(=O)c4ccccc4S3	0
C[C@@H]1CSCCN1CC(=C)C(=O)[O-]	0
c1ccc(cc1)CS(=O)(=O)Nc2cc(c(cc2S(=O)(=O)N)S(=O)(=O)N)Cl	0
C1[C@H](N[C@H](S1)[NH3+])C(=O)[O-]	0
Cc1ccc(cc1)c2cncnc2N	0
CC[NH2+][C@@]1(CCC[C@@H]1CC[NH+]2CCS(=O)CC2)C(=O)[O-]	0
CC[C@@H]1CCCCN1c2cncc(n2)CO	0
CCC[C@H](C)N(C)C(=O)N1CCC(CC1)C(=O)[O-]	0
C1CNCCN(C1)[C@@]2(CCN3CC[C@@H]2C3)C#N	0
Cc1ccccc1c2nc(on2)[S-]	0
CC1([C@H](N2[C@H](S1)[C@H](C2=O)N[C@H]([C@H](c3ccc(cc3)O)[NH3+])O)C(=O)[O-])C	0
c1ccc(cc1)CSc2nnc(s2)[S-]	0
Cc1cc(c(cc1N)S(=O)(=O)[N-]c2ccnn2C(C)C)Cl	0
COc1ccccc1/C=N/Nc2[nH]nc(n2)SCC(=O)Nc3c(c4c(s3)CCCC4)C#N	0
CCOc1ccc(cc1)NC(=O)[C@H](Cc2ccccc2)NC(=O)C3CCN(CC3)C(=O)[C@@H]4CCC[NH2+]4	0
COc1c(cc(cc1F)[S-])F	0
CCCn1c2ccc(cc2nc1SCc3[nH]c4c5ccccc5oc4c(=O)n3)S(=O)(=O)N	0
C[C@@H](c1cccc(c1)Br)n2c(nnn2)[S-]	0
C1CCC(C1)(C#N)[C@@H](C(=O)[O-])O	0
CC[C@H]1C[C@@H](CCO1)Nc2cc(c(cc2F)F)C(=O)[O-]	0
CCCCn1c(c(c(=O)[nH]c1=O)N(C2CCCC2)C(=O)COc3ccc(cc3)c4nc(cs4)C)N	0
Cc1[nH+]cc(c(n1)N)CN(C=O)/C(=C(\CCO)/SS/C(=C(\C)/N(Cc2cnc(nc2N)C)C=O)/CCO)/C	0
CC(=O)N[C@H]1[C@H]([C@@H]([C@H](O[C@@H]1O)CO)O)O	0
c1c(cncc1Br)S(=O)(=O)N[C@H]2C[C@@H](C=C2)C(=O)[O-]	0
c1cc(ccc1C2=N[C@H]3[C@@H]([C@@H]2c4c([nH]c(=O)[nH]c4=O)N)C(=O)NC(=O)N3)C(F)(F)F	0
c1ccc2c(c1)CC[C@@](C2)(C#N)[C@]3(CCS(=O)(=O)C3)O	0
c1cc2cnccc2c(c1)n3c(c4ccsc4nc3=S)[O-]	0
Cc1cc(cnc1N[C@@H]2CS(=O)(=O)C=C2)Br	0
C[C@@H](C(=O)O[C@H](C)C(=O)Nc1c(ccs1)C(=O)N)NC(=O)/C=C/c2ccc(cc2)OC	0
CCNc1c(c(ncn1)c2ccco2)C	0
c1cc(oc1)C[NH+]2C[C@H]([C@@H]3[C@H]2C4CCN3CC4)c5ccc6c(c5)OCO6	0
CC(C)CCOc1cccc(c1)[C@H]2c3c(n[nH]c3C(=O)N2Cc4cccnc4)c5cc(ccc5O)Cl	0
Cc1c(nn(c1N)c2ccccn2)c3ccco3	0
c1cc(ccc1c2nc3ncc4c(n3n2)ccn(c4=O)C5CCCC5)Cl	0
C[C@H](C(=O)N[C@H](CC(C)C)[C@H](CC(=O)[O-])O)NC(=O)C[C@@H]([C@@H](CC(C)C)NC(=O)[C@@H](C(C)C)NC(=O)[C@@H](C(C)C)NC(=O)C)O	0
C[C@@H]1CCC/C(=C/2\CC(=O)NC2=O)/[C@@H]1C	0
c1ccc2c(c1)cccc2NC3=N[C@H]4[C@H]([C@@H](C[C@@H]([C@H]4S3)C(=O)N5CCC(CC5)C(=O)N)O)O	0
C[C@@H]1CCC[C@@](C1)(C[NH+]2C[C@H](S[C@H](C2)C)C)C=O	0
c1ccc(cc1)n2cnnc2[S-]	0
Cc1c2c(c(cn1)CO)Cc3c(nc(nc3SCC(=O)Nc4cccc(c4)SC)c5ccccc5)O2	0
Cc1cccc2n1c(c(n2)C3CCCC3)N	0
CC(C)N1CCc2c(nc(n2C)C(=O)NC3CC3)C1	0
C1C[C@H](CC=C1)CN2CC(=CC2=O)[O-]	0
C[C@H]1CCC[C@H](C1)NS(=O)(=O)c2cnn(c2)C	0
Cc1ccc(nn1)N(C)CC2CC(C2)[O-]	0
c1c(cc(c2c1OCO2)Cl)CCCC(=O)[O-]	0
C[N+]1(CC[C@]23c4c5ccc(c4O[C@H]2C(=O)CC[C@@]3([C@H]1C5)O)O)CC6CC6	0
c1cc(ccc1C2CC(C2)[O-])Cl	0
Cc1ccc(cc1)[N-]S(=O)(=O)[C@@H](C)C#N	0
Cc1ccc(cc1)[C@@H](CN)n2cccn2	0
C#CC[C@@H]1CCCC[C@H]1C(=O)[O-]	0
c1cc(sc1)CC(=O)N2CCc3c(c(=O)n4c([nH]3)cc(n4)[C@H]5CCCN(C5)C(=O)Cc6cccs6)C2	0
Cc1cc(ncc1Br)[N-]S(=O)(=O)c2c(noc2C)C	0
c1ccc2c(c1)C(=NS2(=O)=O)NC3CCC(CC3)Cl	0
CN[C@H]1CCCN(C1)c2c(cncn2)I	0
C1COC[C@@H]1[C@@H]2C(=NC(=O)N2)[O-]	0
C1C[C@H]([C@H](C1)SC2COC2)C(=O)[O-]	0
CCCn1c2c(c(n1)C)c(cc(n2)c3cnn(c3C)C)C(=O)NNC(=S)NCc4ccccc4	0
CC(C)CCOc1cccc(c1)[C@@H]2c3ccc(cc3OC(=C2C#N)N)OC(=O)[C@@H]4COc5ccccc5O4	0
Cc1cccc(c1)[C@H](CNC(=O)Cc2ccc(cc2)NC(=O)c3cc4ccccc4o3)N5CCOCC5	0
CC(C)C[C@H](Cn1c(nnn1)Cc2ccsc2)C(=O)[O-]	0
CC(C)(C)[C@H](NC(=O)Cc1ccc(c(c1)OC)OC)N/C(=N/C#N)/[NH+]=c/2\cccc-3[n-]cccc23	0
Cc1c([nH]nc1CCC(=O)N2CCC3(CC2)[C@@H](C[C@@H]3OC)[O-])C	0
C1CC(C1)Cn2c(nnc2[S-])C3CC3	0
c1cc2c(cc1[N-]S(=O)(=O)c3cc(cnc3)Br)OCCO2	0
c1ccc2c(c1)cccc2[C@H]3[C@H]4C=NN=C4N=C(CS3)[O-]	0
CC(C)(C)[C@@H](c1n[n-]nn1)[NH3+]	0
Cc1ccc(c(c1)O[C@H](C)C(=O)NNc2cc(cc(n2)Cl)C#N)C(C)C	0
CN(CC[C@H](CC(=O)N[C@@H]1C=C[C@@H](O[C@@H]1C(=O)[O-])n2ccc(nc2=O)N)[NH3+])C(=[NH2+])N	0
c1ccn2c(c1)nnc2SCc3cn4cc(ccc4[nH+]3)Br	0
CC[C@@H]1CCCc2c1nc(s2)c3[n-]ncn3	0
C1C[C@@H](CC=C1)CN[C@H]2CCC(=O)NC2	0
c1ccc2c(c1)nc(o2)NCc3ccoc3	0
CCC(CC)N1[C@H]([C@@H]([C@@H](CC1=O)C)C(=O)[O-])C	0
Cc1ccc2c(c1)[nH]c([nH+]2)S[C@@H](C)C(=O)Nc3cc(ccc3OC)OC	0
CC(C)[C@@](C)(C#N)NC(=O)CSc1nnc(n1N)COc2cccc(c2)Br	0
c1nc(n(n1)[C@H]2CCO[C@@]3(C2)CCSC3)CO	0
c1c(c(=O)[nH]c(=O)n1[C@@H]2[C@@H]([C@@H]([C@@H](O2)[C@@H](C(=O)[O-])NC(=O)[C@@H]([C@@H]([C@@H](COC(=O)N)O)O)N)O)O)CO	0
c1ccc2c(c1)cc(s2)c3nnc(n3N)[S-]	0
Cc1ccc(cc1)S(=O)(=O)CNC(=O)[C@H](c2ccccc2O)N(C(=O)C3CCCCC3)C(C)(C)C	0
c1cc(oc1)CNC(=O)CSc2nnc(n2N)N/N=C/c3cc(ccc3O)[N+](=O)[O-]	0
c1ccc(cc1)C[C@H](C(=O)[O-])SCc2ccccc2C#N	0
CN[C@H]1CCN(C1=O)C[C@H]2CN3CCC[C@@H]3CO2	0
C1CC2(CCN(CC2)C(=O)[C@H]3C[NH2+]CCO3)CN(C1=O)CC(=O)N	0
Cc1ccc(cc1[N-]S(=O)(=O)c2ccc3c(c2)CCO3)S(=O)(=O)C	0
CC[C@@]1([C@@H](C[C@@H]1O[C@@H]2CCOC2)[O-])C	0
Cc1ccc(cc1C)N2CN(Cn3c2nc(c(c3=O)C)C)C[C@@H]4CCCO4	0
c1ccc(cc1)S(=O)(=O)c2cnc3cc(ccc3c2[O-])F	0
c1cncnc1[C@@H]([C@H](CO)N)O	0
C[C@H]1CCC[C@H](C1)C2(CCC(CC2)C)C(=O)[O-]	0
CC1=CN2[C@@H](C(=C1)Br)NC(=O)CC2=O	0
c1ccc2c(c1)C[C@H]2c3[n-]nnn3	0
C[C@H]1C(=O)N(C(=S)N1)[C@H]2CCS(=O)(=O)C2	0
Cc1ccc(cc1)CN(C)c2cccc([nH+]2)CCl	0
CC[C@]1([C@@H](C[C@@H]1Oc2cc(ccc2[N+](=O)[O-])C)[O-])C	0
c1cc(ccc1C#N)O[C@H](C2CC2)C(=O)[O-]	0
CCCN(C(C)C)C(=O)[C@@H]1C[C@@H]1C(=O)[O-]	0
CC[C@]1([C@@H](C[C@@H]1[O-])c2ccncc2)C	0
C[C@@H](C#N)NCC1(CCCCC1)O	0
Cc1nnc(n1C(C)C)[C@]2(CCCN2)C	0
CC(C)c1c[nH]c(n1)CNC2CC2	0
Cc1ccnc2c1[n-]c(n2)[C@@H](C)Cl	0
c1ccc(c(c1)NC(=O)CCCC[C@@H]2[C@@H]3[C@@H](CS2(=O)=O)NC(=O)N3)SCC(=O)N	0
Cc1cc(=O)oc2c1ccc(c2)NC(=O)[C@H](CCCNC(=[NH2+])N)NC(=O)[C@@H]3CCCN3C(=O)CNC(=O)[C@@H](C)NC(=O)OC(C)(C)C	0
CC(C)C[C@@H](C(=O)NCC(=O)OC)NC(=O)[C@H](CC(=O)N)NC(=O)[C@@H](Cc1c[nH]c[nH+]1)NC(=O)OCc2ccccc2	0
Cc1cnccc1[N-]S(=O)(=O)c2cc(sc2Cl)Cl	0
c1c(cc(c(c1Cl)[O-])Cl)N2C(=O)CCC2=O	0
CC[C@H]1CCCN1c2c(c(cc([nH+]2)C)C)CCl	0
c1ccc(c(c1)C(=O)NCC(=O)N/N=C/c2ccc(cc2)OC(=O)c3cccs3)I	0
Cc1c(oc(c1C#N)NC(=O)[C@H](C)N2CCCC2)C	0
COc1ccc(cc1NC(=O)c2cc3n(n2)[C@@H](C[C@@H](N3)c4ccc(c(c4)OC)OC)C(F)(F)F)Cl	0
CC(=O)N1CCC(CC1)[NH2+][C@H]2CC([C@H]3[C@@]2(CC[C@](C3)(C)O)CCC(=O)NCCN4CCOCC4)(C)C	0
C[C@H](C1CC1)Nc2cc(ncn2)OC	0
c1ccc(c(c1)C(=O)N/N=C/c2ccco2)NC(=O)c3ccc(cc3)Cl	0
C([C@@H]([C@@H]([C@@H]([C@@H](CO)O)O)O)O)[NH3+]	0
Cc1ccc2c(n1)[nH]c(n2)[C@H](C)Cl	0
c1cc2c(cc1S(=O)(=O)/N=C(/C=C\c3ccsc3)\[O-])OCCO2	0
C[C@H]1CCC[C@@](C1)(C2CCC(CC2)C)C(=O)[O-]	0
c1cc(ccc1C(=O)N[C@@H](CCC(=O)[O-])C(=O)[O-])NC[C@@H]2CNC3=[NH+]C(=NC(=O)[C@@H]3N2)N	0
Cc1ccc(o1)[C@@H]2c3ccc(cc3OC(=C2C#N)N)OC(=O)/C=C/c4ccccc4	0
Cc1ccc(cc1)NC(=S)Nc2cnn(c2)Cn3cc(cn3)NC(=S)Nc4ccc(cc4)C	0
CCN(CC1CC1)C(=O)N2[C@@H]3CC[C@H]2[C@@H](C3)C(=O)[O-]	0
C[C@]1(C(=O)N(C(=O)N1)CC(=O)Nc2ccc(cc2Br)Br)CCc3ccccc3	0
C[C@@H]1CN(C[C@H]1C)C(=O)N(CCC(=O)[O-])c2ccccc2	0
CC(C)C[C@H](C(=O)N[C@H](CCSC)C(=O)N)NC(=O)CNC(=O)[C@@H](Cc1ccccc1)NC(=O)[C@@H](Cc2ccccc2)NC(=O)[C@@H]3CCC(=O)N3	0
C[NH+]1c2c([nH]c(nc2=O)N)NC[C@@H]1CNc3ccc(cc3)C(=O)N[C@@H](CCC(=O)[O-])C(=O)[O-]	0
C[C@@H]1C[C@H]1n2c(nnn2)c3ccc(c(c3)N)Cl	0
CCCC(=O)N1[C@@H]2CC[C@H]1[C@@H](C2)C(=O)[O-]	0
Cn1cc(cn1)CN(C)S(=O)(=O)c2cnn(c2)CC[NH3+]	0
CN1CCN(CC1)Cc2cnc3n2CCNCC3	0
CC1(C(C1(C)C)C(=O)N2CC(C2)C(=O)[O-])C	0
CCCOc1cc(c(c(c1)C)[S-])C	0
c1ccc(cc1)Cn2c(nnn2)CN3CCC(CC3)CO	0
CCN(CC)S(=O)(=O)c1ccc(cc1)C(=O)Nc2c(c3c(s2)C([NH2+]C(C3)(C)C)(C)C)C(=O)N	0
CC[C@@](C)(c1nccs1)NC(=O)Nc2c(cn(n2)c3ccccc3Cl)C	0
Cc1c(nnn1Cc2cc(ccc2OC)Cl)N	0
c1cc(c(cc1C#CCO)F)CN2C(=O)COCC2=O	0
C[C@@H](c1csc(n1)c2[n-]ncn2)O	0
CNc1nc-2ncnc2c(n1C)[S-]	0
CSc1nccc(n1)[S-]	0
CC(C)C[C@H](C(=O)N[C@H](CCCNC(=[NH2+])N)C(=O)[O-])[NH2+]C[C@@H](Cc1ccccc1)NC(=O)c2c(c(=O)c3ccc(cc3o2)O)c4ccc(cc4)F	0
C1C[C@H](O[C@H]1C[NH3+])c2nnc(n2N)N	0
CC1([C@H]([C@@H]1C(=O)[O-])C(=O)NC(C)(C)CC(C)(C)C)C	0
CN1CCc2c(sc(n2)/N=C(/c3cnn(c3)c4ccccc4)\[O-])C1	0
Cc1c(n(c2c1c([n+](cn2)CCN3CCOCC3)N)CCN(C)C)C	0
c1ccc(cc1)CN2C[NH+]=C(SC2)c3ccccc3	0
Cc1cc(n(n1)[C@H](C)C(=O)Nc2ccc(cc2Cl)NC(=O)[C@@H](C(C)C)N3C[C@H](O[C@H](C3)C)C)C	0
c1nc2c(c(n1)NCC3CC(C3)[O-])CCC2	0
C[C@@H]1C[NH+](CC[C@@H]1N2CCC[C@@H]2C(=O)[O-])C	0
Cc1ccc(cc1)CNc2c(c(ncn2)NNC(=O)c3ccncc3)N	0
CC(C)(C)OC(=O)N1Cc2ccccc2C[C@H]1C(=O)NCC3CCC(CC3)C(=O)NC4CCCCC4	0
CC(=O)N[C@H]1CCN(C1)C(=O)C23CC4C[C@@](C2)(C[C@](C4)(C3)C)C	0
C[C@H]1C[C@@H]1c2nc(on2)[C@@H](c3ccccc3)O	0
CS(=O)(=O)CC[C@@H](C(=O)N(CC#C)[C@H]1CCS(=O)(=O)C1)[NH3+]	0
Cc1cccn2c1nc(c2C)C(=O)C3=C(C(=O)N([C@H]3c4ccc(cc4)Br)CCC[NH+](C)C)[O-]	0
C[C@@]1(CCCO1)c2nnc(o2)CC3(CCCC3)CC(=O)O	0
Cc1ccc(cc1)SCC(=O)NNC(=O)c2ccc(cc2)S(=O)(=O)NCc3ccco3	0
C1CC[C@H]([NH+](CC1)[C@@H]2CCCS(=O)(=O)C2)C(=O)[O-]	0
c1cn(c(=O)nc1N)[C@H]2[C@@H]([C@@H]([C@H](O2)CO[P@](=O)([O-])O[P@@](=O)([O-])OCC[NH3+])O)O	0
c1ccc(cc1)CO[C@H]2C[C@H](C23CCCCCC3)[O-]	0
c1ccc(cc1)CC/C(=N/c2nnc3n2cccc3)/[O-]	0
CC(=O)N1[C@@H](CC2=c3ccccc3=[NH+][C@@H]2[C@@H]1c4cccc5c4cccc5)C(=O)OC	0
CC1([C@@H]2CC[C@@]3(C2)[C@@H](C1=C)CC[C@@H]3C(=O)[O-])C	0
C=CC[n+]1c2ccccc2n(c1N)CC[NH+]3CCOCC3	0
C[C@H]([C@@H]1CCOC2(C1)CCCC2)C(=O)[O-]	0
CC[C@@H]1CCCN1c2cncc(n2)NC	0
C[C@@]12C=C[C@@]3(O1)[C@@H]([C@@H]2C(=O)Nc4ccccc4)C(=O)N([C@@H]3C(=O)NC(C)(C)C)Cc5ccc(cc5)Cl	0
c1ccc(cc1)O[C@@H]2C[C@@H](C23CCCCCC3)[O-]	0
c1ccc(cc1)[C@@H](c2cc(ccc2NC(=O)CN3CCOCC3)Br)[NH2+]CC(=O)NN	0
c1[nH+]c(c2c(n1)n(c(n2)NCCCCCC[NH3+])[C@H]3[C@@H]([C@@H]([C@@H](O3)CO[P@@](=O)([O-])O[P@@](=O)([O-])O[P@@](=O)(O)[O-])O)O)N	0
CS(=O)(=O)[N-]c1ccc(cc1)/C=C/C(=O)N2CCC[C@H](C2)O	0
c1ccc(cc1)COC(=O)NCC(=O)N2CCC[C@H]2C(=O)N[C@@H](CCCNC(=[NH2+])N)C(=O)Nc3ccc(cc3)[N+](=O)[O-]	0
C[C@H](C[NH+](C)CC(=O)N)C(=O)NN	0
CN1CC[C@@H](C1=O)NC[C@H]2CCS(=O)(=O)C2	0
C[C@@H](COC)Nc1c(nsn1)Cl	0
CC(C)NC(=O)N1CCN([C@@H](C1)C(=O)N[C@@H](Cc2ccc(cc2)OC)C(=O)OC)C(=O)C3CC[NH2+]CC3	0
c1ccc2c(c1)cn(n2)[C@H]3CCNC3	0
C1CC[C@@H]([C@H](C1)C(=O)[O-])N2CCCC2	0
c1ccc(c(c1)Cn2cncn2)C#CCO	0
C1[C@@H]2[C@H]3CC4C[C@@H]5C3(CC1C[C@@H]5C2C4)C(=O)[O-]	0
CCC[C@@H](C(=O)Nc1ccc(cc1)[N+](=O)[O-])NC(=O)[C@@H]2CCCN2C(=O)[C@H](C)NC(=O)[C@H](C)NC(=O)CCC(=O)O	0
C[C@H](CC(=O)NN)n1cc(cn1)C(=O)N	0
CC(C)c1csc(n1)[N-]S(=O)(=O)c2ccc(c(c2)N)OC	0
Cc1cc(cc(c1Cl)C)OCC(=O)Nc2c(c3c(s2)C[C@@H](CC3)C)C(=O)N[C@H]4CCS(=O)(=O)C4	0
CCC[C@H]1C[C@H](CCO1)N2CCC[C@@H](C2)C(=O)[O-]	0
c1cc(c(cc1N)c2[n-]c3cnccc3n2)Cl	0
CC1(CS(=O)(=O)[C@@H]2COCC[C@H]2N1)C	0
CC(=O)[C@]1(CC[C@@H]2[C@@]1(CC[C@@H]3[C@@H]2CCC4=C/C(=N\OCC(=O)N[C@@H](Cc5c[nH]c[nH+]5)C(=O)OC)/CC[C@]34C)C)O	0
Cc1ccccc1N(CCC(=O)[O-])C/C(=C/Cl)/Cl	0
Cc1n[nH]c(=S)n1[C@H]2CCCS(=O)(=O)C2	0
Cc1ccc(cc1)S(=O)(=O)NC(=O)NCc2c(cccc2Cl)O[C@H]3C[C@@]4(CC[C@]3(O4)C)C(C)C	0
C[C@H]1CSCCN1C/C=C(/C)\C(=O)[O-]	0
c1ccc(c(c1)NCC(=O)Nc2ccc(cc2)[NH+]3CCCCC3)n4cccn4	0
C[C@H]([C@H](CNc1c(=O)[nH]c(=O)[nH]n1)N)O	0
Cc1ccc(cc1C)n2c(cc(c2C)/C=N\NC(=O)C(=O)Nc3ccccc3F)C	0
C1CN[C@@H](C[NH2+]1)C(=O)[O-]	0
c1cc(sc1)[C@@H](c2ccc3c(c2)oc(n3)[O-])N	0
CC[C@H](CC1CC1)[NH+]2C[C@@H]3CCCCN3C[C@@H]2C	0
Cc1c(cccc1[N+](=O)[O-])NCC(=O)Nc2c(c(c(s2)C(=O)N)C)C(=O)OCCOC	0
C[C@H](C(=O)NC(=O)NC)OC(=O)CNS(=O)(=O)c1c(cc(cc1Cl)Br)Cl	0
Cc1c(oc(c1C#N)NC(=O)[C@H](C)N2CC[S@@](=O)C(C2)(C)C)C	0
c1ccc(c(c1)CSCCNC(=O)c2ccccc2NC(=O)c3ccccc3Br)C#N	0
CC(C)(C)OC(=O)N[C@@H](CC(=O)OCc1ccccc1)C(=O)N2CCC[C@@H]2C(=O)N[C@@H](CCCNC(=[NH2+])N)C(=O)[O-]	0
C[C@]12CCC(=O)C=C1CC[C@@H]3[C@@H]2[C@H](C[C@]4([C@H]3CC[C@@]4(C(=O)COC(=O)CCC(=O)N[C@H](Cc5ccc(c(c5)O)O)C(=O)OC)O)C)O	0
CC[C@H]1CCC[C@@H](C1)n2c(nnn2)N	0
CC[C@@H]1CCC[C@H](C1)[NH2+]Cc2n[n-]nn2	0
C[C@H](C(=O)NC(=O)NC)[NH2+][C@@H](C)C(=O)[O-]	0
C1CS(=O)(=O)Cc2c1[nH]c(n2)CN	0
C[C@H](C(=O)NC1(CCCCC1)C#N)Sc2[nH]nc(n2)c3ccc(cc3)Cl	0
c1c(cnc(c1Cl)C2CC2)[O-]	0
Cc1ccnc(c1)n2c(c(cn2)[C@H](C)NC)C	0
C[C@H]1CC(=O)N([C@H]([C@@H]1C(=O)[O-])C)C2CC2	0
CC[C@@H](c1cccs1)N2CCC(CC2)(CC)C(=O)[O-]	0
CC1(CCC(CC1)N(C)C(=O)[C@H]2C[C@H]2C(=O)[O-])C	0
C1CN(C(=O)[C@H]1NC2CC2)[C@@H]3CCS(=O)(=O)C3	0
CC(C)C[C@@H](CN1CC(=O)C(=C1N)c2n(c3ccccc3[n+]2C)C)N(C)C	0
CC[NH+]1CCC2(CC1)N3[C@@H](CC(=N3)c4ccc(o4)C)c5ccccc5O2	0
C[C@]1(C(=O)NC(=O)N1)c2ccc(cc2)NC(=O)C[C@H](c3cccc(c3)Br)NC(=O)N	0
C[C@@H]1c2c(sc([nH+]2)NCCc3ccccn3)C[C@]4([C@H]1[C@H]([C@H](CC4)[C@H](C)C(=O)NCCN5CCOCC5)O)C	0
C[C@@]12[C@@H]3C(=c4ccccc4=[NH+]3)CCN1C(=O)N(C2=O)c5ccc(cc5)SC	0
C[C@@H](C(=O)N/N=C/C1=C(/C(=C\c2ccccc2)/CC1)N3CCOCC3)NC(=O)C45CC6CC(C4)CC(C6)C5	0
CC(C)C[C@@H](C(=O)[O-])NC(=O)[C@H](Cc1ccccc1)NC(=O)C(C)(C)NC(=O)C(C)(C)NC(=O)[C@H](Cc2ccc(cc2)O)N(CC=C)CC=C	0
C[C@H](C#N)N1CCC[C@@](C1)(C)C(=O)[O-]	0
CC[C@@]1([C@@H](C[C@@H]1Oc2ccc(cc2Cl)[N+](=O)[O-])[O-])C	0
C1CC[C@H]([C@@H](C1)N2CCCC[C@@H]2C#N)O	0
Cc1cc(ccc1N)Sc2nnnn2C	0
c1ccc(cc1)CCCn2c(nnn2)[S-]	0
C[C@@H](c1nc(on1)C2(CCCCC2)N)OC	0
CCn1c(cc(n1)C)c2nnc(s2)N	0
CC(C)n1cc(cn1)N[C@@H]2CCN(C2)C	0
c1ccc2c(c1)C3=Nc4ncnn4[C@@H]([C@H]3[C@H](O2)c5ccc(cc5)F)c6cccnc6	0
c1nnc(n1C[C@H]2C[C@H]3CC[C@@H]2C3)[S-]	0
c1ccc(c(c1)NS(=O)(=O)c2cccc(c2)C(=O)N/N=C\c3ccc(cc3)OC(F)F)Cl	0
CN1C(=O)C[C@H](C1=O)N[C@@H]2CCCOC2	0
CC(C)[C@@H]1C[C@H](CCO1)[C@@H](C(=O)[O-])O	0
C[C@H]1CC[C@H]([C@@H](C1)C)NC(=O)CC2(CCCCC2)C(=O)[O-]	0
Cc1ccc(c(c1)NC2=NC(=O)/C(=C/c3cccc(c3OC)OC)/S2)O	0
C[C@@H](C(=O)N[C@@H](CCSC)C(=O)[O-])[NH2+]CC[C@@]([NH3+])([P@@](=O)(O)[O-])P(=O)([O-])[O-]	0
c1ccc(cc1)Cn2c(c(c(=O)[nH]c2=O)N(CCO)CC(=O)NC3(CCCC3)C#N)N	0
CC1(O[C@@H]([C@H](O1)C(=O)N)C(=O)N)C	0
c1ccc2c(c1)nc3n2CCN3C(=O)C4(CC4)c5cc(on5)c6cccs6	0
Cn1cc(cn1)[C@H]([C@H]([C@@H](CO)O)O)O	0
CC(C)c1cc(=O)[nH]c(n1)n2c(cc(n2)c3cccs3)NC(=O)[C@H]4CC(=O)N(C4)c5ccc(cc5)Cl	0
CCOC(=O)c1c(nc(s1)[O-])C(F)(F)F	0
c1ccc2c(c1)[C@@H]3CC(=NN3[C@@H](O2)c4cccnc4)c5ccc6c(c5)OCO6	0
CCC(C)(C)n1c(nnc1[S-])c2ccccn2	0
C1CCC(CC1)c2nnc(s2)/N=C(/CCl)\[O-]	0
CC(C)(C)OC(=O)N1CC[C@@H](C1)[C@@H]2CC[C@@H]2[O-]	0
C1C/C(=N\C(=O)N)/N(C1)CC(=O)N	0
CC(C)[C@@H]1C[C@@H](CCO1)[NH+]2CCOC[C@@H]2C(=O)[O-]	0
c1nc2c(=O)[nH]c(nc2n1[C@H]3C[C@H]([C@@H](O3)CO[P@@](=O)([O-])O[C@H]4C[C@@H](O[C@@H]4CO)n5cnc(nc5=O)N)O)N	0
C[NH+](C)[C@H]1[C@@H]2C[C@@H]3Cc4ccc(c(c4C(=O)C3=C([C@@]2(C(=O)C(=C1[O-])C(=O)N)O)O)O)N(C)C	0
c1ccc(cc1)n2c(cc(n2)C3CCC3)N	0
Cc1ccc2nc(cc(=O)n2c1)CSc3nnc(n3C4CCCCC4)C	0
Cc1ccc2c(c1)nc([nH]2)S[C@@H](c3ccccc3)C(=O)Nc4cc(on4)C	0
Cc1cc(cc(c1Cl)C)O[C@H]2CS(=O)(=O)C[C@@H]2O	0
C[C@@H]1CCC[C@@H](C1)SCC(=O)[O-]	0
CC1(CCC[C@]12C[C@@H]2C(=O)[O-])C	0
CCc1ccccc1Nc2nc(nc(n2)N)C[N+]3(CCCC3)Cc4nc(nc(n4)Nc5ccccc5CC)N	0
Cc1cc(ccc1Br)n2cncc2[C@H]3CNCCO3	0
Cc1ccccc1NC(=O)CSC2=Nc3ccccc3C4=N[C@H](C(=O)N42)CCC(=O)NCc5ccccc5	0
C=CCCC(=O)N1CCCC[C@@H]1CC(=O)[O-]	0
C[C@]12CCC(=O)C=C1CC[C@@H]3[C@@H]2[C@H](C[C@]4([C@H]3CC[C@@]4(C(=O)COC(=O)CCC(=O)NCc5ccccn5)O)C)O	0
Cc1ccc(c(n1)CN2C[C@@H](OCC2(C)C)c3ccccc3)[O-]	0
CN[C@@H]1CCCN(C1=O)[C@H]2CCS(=O)(=O)C2	0
Cc1ccccc1[C@@H](C)n2c[nH+]cc2CCl	0
CC(C)c1nc(sn1)N[C@@H]2CCS(=O)(=O)C2	0
C1C[C@H](SC1)Cn2c(nnn2)[S-]	0
C[C@@H](C(=O)N[C@@H](CC(=O)[O-])C(=O)CCl)NC(=O)[C@H](C(C)C)NC(=O)[C@H](Cc1ccc(cc1)O)NC(=O)OCc2ccccc2	0
CC/C(=C\c1cncn1C(C)C)/CN	0
C1CC[C@H]2[C@@H](C1)CCC[C@@H]2CC(=O)[O-]	0
C1C[C@H](CN(C1)C(=O)CC23CC4CC(C2)CC(C4)C3)C(=O)[O-]	0
C1C[C@H](SC1)CN2CC(=NC2=O)[O-]	0
C[C@@H](C1CC1)Nc2ccnc(n2)N(C)C	0
COc1c(c(ncn1)N2CCC3(CCCC3)CC2)N	0
CCCO[C@H]1CCCN(C1)S(=O)(=O)c2c[nH]cn2	0
CC(C)(c1nc(no1)c2ccncc2)N	0
CC(C)(C)N1CCN(CC1)[C@H]2CS(=O)(=O)C[C@H]2O	0
Cc1ccccc1O[C@@H](C)c2nnc(n2C)[S-]	0
CC[C@H]1CO[C@H](CN1c2ccc(cc2)N)C	0
Cc1ccc(c(c1)[C@@H]2CCC[NH+]2Cc3nnc(o3)c4cc(oc4C)C)C	0
Cc1ccc(cc1)CN2[C@H]([C@@H](OC2=O)c3ccc(cc3)NC(=O)c4ccc(cc4)F)C(=O)N5CCOCC5	0
CC[C@@H]1C(=O)N[C@@H](C(=O)N1Cc2c(c(nn2C)C)Br)C	0
c1ccc(cc1)N\2[C@@H]3CS(=O)(=O)C[C@H]3S/C2=[NH+]\C(=O)C4CCCCC4	0
Cc1nc(cc(n1)OC)N[C@@H](C)C2CC2	0
c1cncc2c1nc([n-]2)C[C@H]3CCCO3	0
Cc1c2c([n+](c(nc2[nH]n1)SCC(=O)Nc3cc(ccc3OC)OC)c4cccc(c4)Cl)N	0
C1CC(=C(C=C1)Br)[O-]	0
C[C@@H]1C[C@@H]1NCc2cc(=O)n3ccccc3n2	0
c1cnn(c1)[C@H]2CCCCCC[C@@H]2O	0
CCc1c2c(n(n1)C)n(c(n2)SCC(=O)[O-])CCC3CC3	0
CCOc1cc(c(c(c1[O-])/C=[NH+]/CCNc2ccc(cc2)[N+](=O)[O-])Br)Br	0
CCC[C@@]1(CCCN(C1)c2c(ccc(n2)C)C#N)C(=O)[O-]	0
c1c(cc(c(c1Br)O)Br)/C=N/NC(=O)CNc2c(=O)[nH]c(=O)[nH]n2	0
Cc1cc2ncc(c(n2n1)C)[C@@H](C)NCCn3ccnc3	0
C[C@@H](C[NH3+])CS[C@@H](C)C(=O)NN	0
Cc1ccc2c(c1)[nH]c(n2)[C@@H](C)Nc3ccncn3	0
Cc1cc(n2c(n1)cc(n2)c3ccc(cc3)Cl)N4CCC(CC4)C(=O)NCCCN5CCOCC5	0
CC[C@H](C)n1cc(c(n1)c2ccsc2)C(=O)[O-]	0
C[C@@H]([C@@H](C)N1CCNCC1)C(=O)NN	0
C[C@@H]1CCC[C@@](C1)(CC(=C)C)C(=O)[O-]	0
c1cc(c(c(c1)N)N)[C@H](C[NH3+])N	0
C[C@@H]1C[C@H]1n2c(nnc2[S-])C(C)C	0
CCc1cc(nc(n1)C)N[C@H]2CCCN(C2)C	0
CC(C)C[C@H](C(=O)NCC(=O)OC)NC(=O)[C@H](CC(=O)N)NC(=O)[C@@H](Cc1c[nH]c[nH+]1)NC(=O)OCc2ccccc2	0
CC(C)[C@H](C(=O)[O-])[S@@](=O)c1ccc(cc1)C(C)(C)C	0
C[C@@](Cc1nnc(n1N)N)(C[NH3+])O	0
COc1ccc(cc1)/C=C/C2=N/C(=C/c3ccco3)/C(=N2)[O-]	0
[H]/N=C\1/N([C@@H]2CS(=O)(=O)C[C@@H]2S1)c3ccc(cc3)Cl	0
Cc1ccc(cc1[N-]S(=O)(=O)c2ccc(cc2F)Cl)S(=O)(=O)N	0
CC[NH+](CC)c1ccc(cc1)/C=C\2/C(=O)c3c(cc4c(c3O2)C[NH+](CO4)Cc5ccc6c(c5)OCO6)C	0
CC(=NNC(=O)C(=O)NCC=C)C	0
Cc1ccc(cc1)c2c[nH+]c(n2C3CC3)SC	0
Cn1c2c(cn1)[C@H](CCC2)NC(=O)Cn3cc(ccc3=O)Br	0
c1nc(sn1)N2CCC(CC2)CO	0
[H]/N=c\1/c(=C/c2ccc(c(c2)OC)OCCOc3cc(ccc3C(C)C)C)/c(=O)nc-4s/c(=C\CC)/[nH]n14	0
Cc1ccccc1NC(=O)Nc2ccc(cc2)CC(=O)N[C@@H](CC(C)C)C(=O)N[C@@H](CC(=O)[O-])C(=O)N[C@@H](C(C)C)C(=O)N3CCC[C@H]3C(=O)[O-]	0
C1C(CC1N(CC(=O)N)CC(=O)N)[NH3+]	0
c1cn2c([nH+]1)CN(CC2)[C@@]3(CCCS(=O)(=O)C3)C[NH3+]	0
CCc1c([nH]c(nc1=O)[C@H](C)[NH3+])[O-]	0
C[C@H]1CN(C[C@@H]1C)c2c(c(ncn2)OC(C)C)N	0
c1ccc2c(c1)-c3ccccc3C2COC(=O)N[C@H](Cc4c[nH]cn4)C(=O)N[C@H](CCC(=O)N)C(=O)N5CCC[C@@H]5C(=O)[O-]	0
C[C@@H]([C@H](c1nc(no1)c2nc[nH]n2)N)O	0
Cc1c(c(n[nH]1)C)N2CCC[C@H](C2=O)N	0
C1CCC(CC1)CN2CCO[C@@H](C2)CC(=O)[O-]	0
CCOc1ccc(cc1OC)[C@@H]2c3c(n[nH]c3C(=O)N2Cc4ccc(cc4)F)c5cc(cc(c5O)C)C	0
C[NH+]1CCC(CC1)N2C[C@@H]3C[C@H](C2)c4ccc(c(=O)n4C3)c5ccc(cc5)N(C)C	0
Cc1ccc(cc1)[C@@H](c2cccs2)NC(=O)CCSCc3[nH]c(=O)c4c5c(sc4n3)CCC5	0
CC(C)c1c(c(nc(n1)C(C)(C)OC)[O-])Br	0
CC[C@@H]1[C@@H]2c3cc(ccc3C[C@@H]2[C@@H]1[O-])OC	0
CCOc1cc(cc(c1OCC)OCC)C(=O)NC(=S)Nc2c(c3c(s2)CCC3)C(=O)N	0
CCOc1ccc(cc1)[C@@H]2CC3=C([C@H](CC(=O)N3)c4cc(c(c(c4)Br)O)OCC)C(=O)C2	0
c1cc(cc(c1)Cl)S(=O)(=O)Nc2ccc(cc2)CS(=O)(=O)[NH-]	0
CC(C)OCCCn1c(=O)c2c(nccn2)nc1[S-]	0
Cc1cc(=O)oc2c1ccc(c2)NC(=O)[C@H](CCC(=O)N)NC(=O)[C@H](C)NC(=O)CNC(=O)OCc3ccccc3	0
CC[C@H](C)[C@@H](C(=O)N1CCC[C@H]1C(=O)N[C@@H](CCSC)C(=O)N[C@@H]([C@@H](C)CC)C(=O)N[C@@H](CCCC[NH3+])C(=O)[O-])[NH3+]	0
COc1ccc(c(c1)OC)[C@@H]2c3c([nH][nH]c3=O)NC4=C2C(=O)C[C@@H](C4)c5ccc(c(c5)OC)OC	0
c1cc(ccc1C[NH+]2CCC[C@H]2c3ccsc3)C#N	0
CCC[C@@H]1CCCN(CC1)c2cnc(cn2)C(=O)[O-]	0
c1ccc2c(c1)C[C@H](N2)c3cnccn3	0
C[C@H]1CCc2c(sc3c2c(c(c(=O)[nH]3)C(=O)NC[C@@H]4CCCO4)[O-])C1	0
CCCn1cc(c(n1)N)S(=O)(=O)[N-]c2cc(ccc2F)Br	0
C1CC[C@@H]([C@H](CC1)O)c2nc(no2)[C@@H]3CSCCS3	0
CC[C@@]1(C[C@@](CCO1)(c2cnn(c2)CC)O)C	0
C[C@]12CC[C@H]3[C@@H]([C@@]1(CC[C@H]2C4=CC(=O)OC4)O)CC[C@@]5([C@@]3(CC[C@@H](C5)O)/C=N\NC(=O)N)O	0
c1cc(cc2c1cc(cc2)F)C(=O)[O-]	0
C[C@@H]1CN[C@H](CN1[C@@H]2CS(=O)(=O)C=C2)C	0
CC(=O)N1CC[NH+](CC1)[C@@H](c2cccc(c2)Br)c3c(n4c(s3)nc(n4)c5ccco5)[O-]	0
CC(C)OC[C@H](Cn1c2c(=O)[nH]c(=O)n(c2[nH+]c1N/N=C/c3ccc(cc3)Br)C)O	0
CN(CC(=O)N1CCC[C@@H]1C(=O)O[C@@H]([C@@H](CO)O)[C@@H]([C@@H](CO)O)O)C(=O)[C@@H](Cc2ccccc2)NC(=O)c3ccccc3	0
C1CNC(=O)[C@H](N1)Cc2nnc(n2N)N	0
c1cncc2c1nc([n-]2)C[C@@H]3COCCN3	0
C[C@H](CCNc1c(=O)n(ccn1)C)O	0
c1ccc(cc1)C[C@H](C(=O)[O-])NC(=O)CNC(=O)[C@@H]2CCCN2C(=O)[C@@H]3CCCN3C(=O)[C@@H](CCCNC(=[NH2+])N)N	0
CC(C)CCNC(=O)[C@@H](c1ccco1)N(c2ccc(cc2)OC)C(=O)c3c(c(ns3)C(=O)N)N	0
Cc1c(sc(n1)C)c2nc(c3c4c(sc3n2)CCCC4)[O-]	0
C[C@H](C(=O)N)NC(=O)c1nc([nH]n1)N	0
Cc1ccc(c(c1)Cl)NC(=O)c2cn(cn2)Cc3ccc(cc3)NC(=O)Cc4ccc(c(c4)OC)OC	0
CC(=C)Cn1c2c([nH]c1=[N+]3CCCCCC3)n(c(=O)[nH]c2=O)C	0
Cc1c(sc(n1)C)/C=C(/C#N)\C(=O)[O-]	0
CCN[C@H]1COC[C@H]1c2nnc3n2ccc(c3)C	0
CCCNc1ccc(nn1)c2ccco2	0
C[C@H](c1n[n-]nn1)[NH2+]C2CCCCC2	0
Cc1c(cco1)c2cnc(o2)[C@@H](C)NC	0
[H]/N=C/1\C=C(C(=O)c2c1ccc(=O)[nH]2)N	0
CC(C)CCNC(=O)[C@H](c1ccco1)N(Cc2ccc3c(c2)OCO3)C(=O)c4c(c(ns4)C(=O)N)N	0
c1cc(cnc1)CN(Cc2cc3cc4c(cc3[nH]c2=O)OCO4)S(=O)(=O)c5ccc(cc5)Br	0
CN(CC(=O)N1CCC[C@@H]1C(=O)O[C@H]([C@@H](CO)O)[C@@H]([C@@H](CO)O)O)C(=O)[C@@H](Cc2ccccc2)NC(=O)c3ccccc3	0
Cc1ccc(cc1)NC(=O)COc2ccc(cc2)[C@H]3Nc4ccccc4S(=O)(=O)N3Cc5ccccc5	0
Cc1c(c(n(n1)CC=C(C)C)C)CC(=O)[O-]	0
C[C@]1(C(=O)N(C(=O)N1)CC(=O)NCC(=O)Nc2ccccc2Br)c3ccc(cc3)F	0
CC(C)CNc1ccc2c(n1)nccn2	0
c1ccc(cc1)N2[C@@H]([C@@H]3[C@@H](O2)C(=O)N(C3=O)c4ccccc4)c5ccc(cc5)C#N	0
C[C@H]1CCC[C@](C1)(C(=O)[O-])NC(=O)NCC[NH3+]	0
C1C[C@H](CN(C1)C(=O)C2=C[C@@H]3C(=CC=N3)C=C2)C(=O)N[C@@H]4N=CCS4	0
c1cnc(cc1C(F)(F)F)C(=O)[O-]	0
C[C@@H]1CCC[C@@H](N1C(=O)c2ccc(s2)/C=C/C(=O)[O-])C	0
CC[C@H](Cn1c(=O)c(c(c(n1)[O-])C)C)CS	0
Cc1cnc(c(n1)NC[C@@H]2CN3CCC[C@@H]3CO2)C	0
CCOc1ccc(cc1)NC(=S)N(Cc2ccc3c(c2)OCO3)Cc4cc5ccc(cc5[nH]c4=O)OC	0
C[C@@H]1CN[C@@H]([C@@H](S(=O)(=O)C1)C)c2ccc(cc2)OC	0
c1cn(c(n1)CN2CCNC[C@@H]2C#N)C(F)F	0
CC1(CNCCN1C(=O)[C@H]2CCS(=O)(=O)C2)C	0
CC1(CC(=O)c2ccc(cc2O1)O)C	0
CC[C@H](C)c1csc(n1)c2[n-]ncn2	0
c1ccc(c(c1)C(=O)Nc2cc3c(cc2[C@H](c4ccc(cc4)Br)O)OCCO3)Br	0
C[C@H]1CC[C@@H]([C@@H](C1)[C@@H]2CC(=O)NC2=O)C	0
C1C(=O)N(C(=O)N1)C/C=C/C[S-]	0
C[C@@H]1CCC[C@H](C1)c2cc(on2)CN	0
C1CC1c2nnc(o2)C[NH+]3CCC4(CCC(=O)N(C4)CC(=O)N)CC3	0
C[C@@H](CS(=O)(=O)[N-]c1ccc(cc1F)Cl)CCl	0
CC(C)(C)C1CCC(CC1)(C#N)[C@@]2(CCS(=O)(=O)C2)O	0
CC(C)CN(C1CC1)C(=O)[C@@H]2C[C@@H]2C(=O)[O-]	0
CC1([C@H]([C@@H]1C(=O)[O-])C(=O)N(C)CC(C)(C)C)C	0
c1cc(c(c2c1[nH+]c(n2C3CC3)CCCl)F)F	0
Cc1cc(c(c(c1)C)NC(=O)NCCc2nc(no2)c3ccc(cc3)Cl)C	0
CNCc1cncn1[C@@H]2CCCS(=O)(=O)C2	0
CCN([C@@H](C)CC(=O)[O-])[C@@H](C)c1ccccc1[N+](=O)[O-]	0
C=CC(=O)N1CCC[C@H]1C(=O)N2CCNCC2	0
Cc1cc(on1)NC(=O)[C@H](C)Sc2[nH]c(c([nH+]2)c3ccccc3)c4ccccc4	0
CC(C)C[C@@H](C(=O)N[C@@H](C(C)C)C(=O)N(C)[C@@H](Cc1ccccc1)C(=O)N[C@@H](Cc2ccccc2)C(=O)N)N(C)C(=O)[C@H](CCCC[NH3+])NC(=O)C	0
C[C@@H](C(=O)Nc1nccs1)Sc2nc3ccc(cc3s2)NS(=O)(=O)c4ccc(cc4)Cl	0
[H]/N=C(/c1ccccc1)\Nc2c(cc3ccccc3n2)[O-]	0
CCn1c(nnc1SCC(=O)NC2CCCCC2)[C@H](CO)NC(=O)c3ccccc3Cl	0
CCN1C2=C([C@H](NC1=O)c3ccccc3C(F)(F)F)C(=O)N(C2)[C@H](c4ccccc4)C(=O)NCC(C)C	0
CC[C@H]([C@@H](C)c1nc(no1)[C@@H]2CN(CCO2)C(C)C)O	0
Cc1cc(ccc1/C=C/C(=O)[O-])NC(=O)NC2CC2	0
C[C@H]1CC[C@H](C1)c2nc(on2)CC3(CCCCC3)C(=O)[O-]	0
Cc1c2cc(ccc2oc1[C@H](C)NC(=O)NC(C(=O)N)C(=O)N)OC	0
CN1C(=O)C[C@@H](C1=O)N[C@H]2CCC[C@@H](C2)OC	0
CC1(CC2=C([C@@H](C(=C(N2)N)C#N)c3cn(c(=O)[nH]c3=O)[C@H]4C[C@H]([C@H](O4)CO)O)C(=O)C1)C	0
c1cc(c(cc1O)O)/C=N/Nc2nc3c(=O)[nH]c(nc3n2[C@H]4[C@H]([C@@H]([C@@H](O4)CO)O)O)N	0
Cc1nccc(n1)C/N=C/2\NC[C@H](S2)C	0
CC(=O)N1[C@H]2CC[C@@H]1[C@@H](C2)C(=O)[O-]	0
c1cc(ccc1[N-]S(=O)(=O)CC2CC2)Br	0
c1ccc(cc1)CCn2c3c(c(=O)[nH]c2=O)[C@](C(=O)N3)(C(F)(F)F)NC(=O)c4cccs4	0
C/C=C(\C[C@H](N(Cc1c[nH+]c(nc1N)C)C=O)O)/SS/C(=C\C)/C[C@H](N(Cc2cnc(nc2N)C)C=O)O	0
C1C[C@](C[C@@H]1N2CCS(=O)CC2)(C(=O)N)N	0
Cc1c(noc1NC(=O)C[C@@H]2CSCCN2)C	0
c1c(c(=O)[nH]c(=O)n1[C@H]2C[C@@H]([C@H](O2)CO)O)C(C(F)(F)F)(C(F)(F)F)N	0
c1ccc2c(c1)C(=NS2(=O)=O)[N-]/N=C\c3ccc(o3)Br	0
Cc1c(n2c(n1)CCCC2)CCC(=O)[O-]	0
CCCCn1c(c(c(=O)[nH]c1=O)N(Cc2ccccc2)C(=O)Cc3cnn(c3)c4ccccc4)N	0
Cc1cc(=O)oc2c1ccc(c2)NC(=O)[C@H](CCCNC(=[NH2+])N)NC(=O)[C@H](Cc3ccccc3)NC(=O)[C@@H]4CCC[NH2+]4	0
Cc1c[nH]nc1[C@@H]2CN(CCO2)CC3CC3	0
CCc1c(c(on1)CC)CNC(=O)N2CCC[C@H]2c3cccc(c3)[NH+](C)C	0
c1cc(c(cc1/C=N/Nc2nncn2/N=C\c3ccc(c(c3)O)O)O)O	0
CCc1ccc(cc1)NC(=S)Nc2cnn(c2)Cn3cc(cn3)NC(=S)Nc4ccc(cc4)CC	0
Cc1ccc(cc1)c2nnc(n2CC(=O)N3CCCN(CC3)C)[S-]	0
c1ccc(c(c1)NC(=O)NC[C@H]2CC[C@@H](O2)C(=O)[O-])Br	0
COc1ccc(c(c1)N)Oc2cccnn2	0
CSc1cc(ccc1[O-])C#N	0
c1cc(ccc1C#N)[C@H]2C(=NC(=O)N2)[O-]	0
CCCN1[C@@H]([C@@H](C(=O)N(C1=O)C)c2nc(c(s2)C(=O)c3c(c(c([nH]3)C)C(=O)C)C)c4cccs4)N	0
Cc1csc(n1)/N=C(/c2ccccc2SC(C)C)\[O-]	0
CC[C@H](C)CN(CC)C(=O)N(CC)[C@@H]1COC[C@@H]1C(=O)[O-]	0
C[C@H](C(=O)N1CCOCC1)[NH+](C)CC(=O)N2CC[NH2+]CC2	0
Cc1cnc(nc1NC[C@@H]2CCOC2)NC	0
C[C@]1(C[C@@H]1C(=O)[O-])C2CCCCC2	0
CC1=C2C=C(C=C[C@@H]2N=C1C)[C@@H]3NN=C(N3c4ccccc4)SCC(=O)Nc5ccc(cc5)OC	0
c1cc(ccc1C(=O)N[C@@H](CCCOO)C(=O)[O-])NC[C@H]2CNC3=[NH+]C(=NC(=O)[C@H]3N2)N	0
C1CN([C@H]([C@@H]1C(=O)O)C(=O)[O-])[NH3+]	0
C[C@@H](CC#N)NC(=O)CBr	0
Cc1c(c(n(n1)C(C)C)C)NC(=O)C2CC2	0
CN(C)C[C@@H]1C[C@H](CN1[C@@H]2CCS(=O)(=O)C2)O	0
CCN(CCO)c1ncc(cn1)Cl	0
C[C@H]1C[C@@H](CC(C1)C(C)(C)C(=O)[O-])C	0
C[C@H]1[C@@](CCCS1)(C(=O)[O-])O	0
c1cc(c(cc1C#N)[C@@H](CO)N)F	0
C/C(=N/Nc1[nH]nc(n1)SCC(=O)NCc2ccc3c(c2)OCO3)/c4ccc5ccccc5c4	0
c1ccc(c(c1)OCc2nnc(n2C3CC3)SCC(=O)Nc4cccc(c4)S(=O)(=O)N)Cl	0
C1COC[C@H]1C2(CCOCC2)C(=O)[O-]	0
COc1ccc(cc1OC)[C@H]2CC3=C([C@@H](CC(=O)N3)c4cc(c(cc4OC)Br)OC)C(=O)C2	0
c1ccc(cc1)n2c3c(cn2)c(=O)n4c(n3)SC[C@H]4CC(=O)Nc5ccc(cc5F)Br	0
Cc1cc(c2c(c1)c(c([nH]2)C(=O)N[C@@H](Cc3ccncc3)C(=O)[O-])C)C	0
C1C[C@H](CC=C1)CN2CC(=CC2=O)[O-]	0
CC[C@@H]1C[NH+]2CCC[C@@H]2CN1CCC3CCCC3	0
Cc1cc(c(c(c1)C)[C@H](C)N(CC(C)C)CC(=O)[O-])C	0
Cc1c(c(=O)n(n1C)c2ccccc2)NC(=O)c3c4c(nc5ccccc5[nH+]4)n(c3N)c6ccccc6	0
C1CCC(CC1)C[C@]2(CCC34C(C2)(O3)O4)C(=O)[O-]	0
Cc1ccc(cc1)n2c[nH+]c3c2ccc(c3)/N=C/c4nc5ccccc5n4C	0
c1c(csc1C(=O)[O-])O[C@@H]2CCOC3(C2)CCSCC3	0
CC(C)c1ccc(cc1)N2C[C@H](CC2=O)c3nc(on3)c4cccc(c4)C#N	0
CC(C)CNC(=O)NC[C@H]1CCCC[C@@H]1C(=O)[O-]	0
c1cc(oc1)CNc2cncc(n2)Cl	0
c1cc(c(c(c1)F)F)c2nnc(o2)[O-]	0
C[C@]1(CO[C@H]([C@@H]([C@@H]1NC)O)O[C@@H]2[C@H](C[C@H]([C@@H]([C@@H]2O)O[C@@H]3[C@@H](CC=C(O3)CN)N)N)[NH3+])O	0
CCCN1C(=O)[C@]2(CCSC2)NC1=O	0
C[C@H]([C@@H](c1ccc(cn1)O)O)[C@@H](C(=O)N[C@H]([C@@H]2[C@H]([C@H]([C@@H](O2)n3ccc(=O)[nH]c3=O)O)O)C(=O)[O-])[NH3+]	0
c1cnn(c1)CCn2cncc2CN	0
COc1ccccc1/C=N\c2nnc(s2)[S-]	0
Cc1ccc(c(c1)C)N(C)C(=O)[C@@H]2CC=CC[C@@H]2C(=O)[O-]	0
CN1CCN(CC1)C(=O)[C@H](CC(=O)N)N	0
c1ccn(c1)C[C@@H]2CCC[C@@H]2C(=O)[O-]	0
C[C@H]1[C@H](O[C@@H]([C@@H]1c2[n-]c3cc(cnc3n2)Br)C)C	0
CCOC(=O)c1cc([n-]n1)C(F)(F)F	0
Cc1ccc(c(c1)C)NC(=O)C2=c3n(c(=O)/c(=C/C(=O)OC)/s3)C(=C([C@H]2c4ccc(cc4)OC)C#N)N	0
COc1ccc(cc1)N2C[C@@H](CC2=O)c3nnc(s3)NC(=O)C4c5ccccc5Oc6c4cccc6	0
Cc1c(c(c(c2c1nc(s2)N)C(=O)C)[O-])C	0
c1ccc2c(c1)CC[C@H]2NCc3[nH]ccn3	0
C[C@@]1(CCS(=O)(=O)C1)N[C@@H]2CCS(=O)(=O)C2	0
c1ccc(cc1)NC(=O)O[C@H]2CCC[C@H](C2)NC(=O)c3cc4ccccc4o3	0
C[C@@H]1C[C@H]1C(=O)N2CC[C@@](C2)(C)C(=O)[O-]	0
C[C@@H](C(=O)[O-])NC(=O)[C@]1(COC[C@H]1[NH3+])C	0
Cc1ccc(c(c1)Br)NC(=O)CSc2nc([nH]n2)N/N=C/c3c(nn(c3C)C)C	0
COc1cc(cc(c1OC)OC)C(=O)N[C@@H](CCSC)C(=O)OCC(=O)Nc2c(ccs2)C(=O)N	0
Cc1ccc(c(c1)n2ccnc2SCC(=O)N3CCC[C@@H](C3)CNC(=O)Nc4cccc(c4)F)C	0
Cc1[nH+]cc(c(n1)N)CN(C=O)C(=C(CCO)SS/C(=C(/C)\N(Cc2c[nH+]c(nc2N)C)C=O)/CCO)C	0
C[C@@H]1CCCC[C@H]1N(C)CC(=O)N	0
Cc1ccc(cc1)n2c3c(c4c2nc5ccccc5n4)c(=O)n(c(n3)C)CC=C	0
C1CCC(C1)[C@@H]2CC[C@H]2C(=O)[O-]	0
c1ccc(cc1)OCCn2cnnc2[S-]	0
C[C@H](c1ccc2c(c1)OCCCO2)[C@H](C)C(=O)[O-]	0
CCC[C@]1(CCCN(C1)C(=O)c2c(nc(o2)CC)C)C(=O)[O-]	0
C1CCC(C1)(C(=O)[O-])NC(=O)[C@H]2CC[C@H](C2)[NH3+]	0
Cc1nc2n(n1)[C@H]([C@H]3C(=N2)C[C@H](CC3=O)c4ccc(cc4)OC)c5ccccc5	0
c1cc2c(cc1c3ccc(nc3)N)COC2	0
c1cc(c(cc1O)[O-])C(=O)CN2CCC[C@H]3[C@@H]2CCCC3	0
CN(C)C(=O)c1ccc2c(c1)[nH]cc(c2=O)S(=O)(=O)c3ccccc3	0
CCc1ccc(cc1)c2c(n3c(n2)sc(n3)N4CC[NH2+]CC4)NC(C)(C)C	0
CCC[C@]1(CCN(C1)C(=O)C(C)C)C(=O)[O-]	0
C[C@@H]1C[C@H](CC(C1)n2c(ncn2)CO)C	0
c1c([nH+]c[nH]1)C[C@@H](c2nc(nn2CC(F)(F)F)C3CC3)[NH3+]	0
CC(C)(C)CNC(=O)N[C@@H]1CCC[C@H](C1)C(=O)[O-]	0
CC[C@]1([C@@H]([C@@H]([C@@H]1[O-])C)c2ccccc2)C	0
C=CCC1(CCCCC1)C(=O)[O-]	0
Cc1cc(nc(n1)C(C)C)N[C@H]2CCC(=O)N(C2)C	0
c1cc(ccc1c2[nH]c3c(n2)c(=O)[nH]cn3)Cl	0
C[C@H]1CC[C@](C1)(C#N)C2(CCC2)[O-]	0
Cc1cc(n(n1)Cc2ccc(cc2)C(=O)N/[NH+]=C/c3cccc(c3O)CC=C)C	0
CC[C@H](C#N)/C(=N/c1nc2c(s1)CCCC2)/[O-]	0
Cc1cc2c(cc1Cl)c(=O)c3c(o2)C(=O)N([C@H]3c4cccc[nH+]4)CC(C)C	0
c1ccc(cc1)C/C(=N/c2nnc(o2)C3CCCCC3)/[O-]	0
Cc1nnc(o1)[C@H]2Cc3ccccc3CN2	0
c1c(cc(c(c1N)S(=O)(=O)[N-][C@@H]2CS(=O)(=O)C=C2)Cl)Cl	0
c1ccc(c(c1)COC2CCCC2)[S-]	0
Cc1ncc(s1)CNC(=O)N2CCSC[C@@H]2CC(=O)[O-]	0
C[C@H](C(=O)Nc1ccc(cc1)S(=O)(=O)N)Sc2nnc(n2CC=C)C3CCCCC3	0
CC(C)(C)[C@H]1CCc2c(sc(c2C(=O)N[C@H]3CCS(=O)(=O)C3)NC(=O)c4cccc(c4)OC)C1	0
Cn1c(=O)cc(n(c1=O)CC=C)N	0
c1cc(ccc1c2ccn[nH]2)c3csc(n3)[NH-]	0
Cc1cc(c(n1c2ccc(cc2Cl)Cl)C)/C=N/NC(=O)C(=O)Nc3ccc(cc3)Br	0
Cn1cnnc1CNC(=S)NN	0
C1CC[C@@H]2CN(CC[C@H]2C1)C(=O)CCCC(=O)[O-]	0
c1ccc(cc1)n2c(c(c(n2)CCCNC(=O)CCc3nc(no3)c4ccc(cc4)Cl)C#N)N	0
C1C[C@H](COC1)c2[n-]nc(n2)C[NH3+]	0
CC(C)C[C@@H]([C@@H]([C@H](CC1CCCCC1)NC(=O)[C@@H](C(=O)OC)NC(=O)[C@H](Cc2ccccc2)[NH2+]S(=O)(=O)N3CCOCC3)O)O	0
CCCN(CC)C(=O)[C@@H]1[C@@H](C1(C)C)C(=O)[O-]	0
Cc1cc(c(c(c1)C)O[C@H]2C[C@@H](C23CCCC3)[O-])C	0
CCC[C@@H](C)C(=O)N1CC(C1)CC(=O)[O-]	0
CC[C@@H](C)NC(=O)[C@H]1CC(=O)N(C1)c2cnn(c2)C(C)C	0
CC[C@@H]1CO[C@@H](CN1c2nc(ns2)N)C	0
CC(C)c1c(nnn1C[C@@H]2Cc3ccccc3O2)N	0
c1cc(ccc1N2[C@@H]3CS(=O)(=O)C[C@@H]3[NH+](CC2=O)C4CCCCCC4)Cl	0
C[C@@H]1C2=C([C@@H](O[C@@H]2C)NC(=O)CS[C@@H]3NN=C(S3)NCc4ccccc4)C(=O)NN1	0
Cc1c(c(n([nH+]1)C(C)(C)C)C)[C@@H](C)C(=O)[O-]	0
c1cc(c(cc1NC[C@@H]2CCC[C@@H]2C(=O)[O-])Cl)C#N	0
C1COC[C@@H]1NC(=O)CNC(=O)CN	0
CC(C)C[C@@H](C(=O)N[C@@H](CCCC[NH3+])C(=O)[O-])NC(=O)[C@H](CCSC)NC(=O)[C@@H]1CCCN1C(=O)[C@H](C(C)C)[NH3+]	0
c1[nH]c(c-2[nH]c(=NCCCCCC[NH3+])[n+](c2n1)[C@H]3[C@@H]([C@@H]([C@@H](O3)COP(=O)([O-])[O-])O)O)N	0
Cc1c(cnn1C)[C@H]([C@]2(CC[C@@H](C2)C)C#N)O	0
C1CCC(CC1)(Cc2nc(no2)C3CCC3)C(=O)[O-]	0
Cc1c(cccc1Cl)NC(=O)[C@@H]2CC=CC[C@@H]2C(=O)[O-]	0
CCN(CC)C(=O)C1=C(N=C2N([C@H]1c3cccc(c3)NC(=O)Nc4cccc(c4)F)CCCS2)C	0
CC(C)[NH2+]C[C@H]1CCC[C@H]1C(=O)[O-]	0
c1cc2c(cc1Cl)N=C(C2(F)F)[O-]	0
Cc1cc(c(cc1C)S(=O)(=O)Nc2cc(c(nc2)N3CCC[C@@H](C3)C[NH+]4CCCC4)C(=O)[O-])C	0
C[C@]1(CCCO1)C(=O)N2CCC(CC2)CC(=O)O	0
c1cc(cc(c1)O)/C=N/Nc2nnc(n2N)SCC(=O)Nc3ccc(cc3)S(=O)(=O)N	0
CCc1cc2c(=O)c(coc2c(c1O)C[NH+](CC)CC)c3[nH]c4ccccc4n3	0
c1cscc1c2nc(on2)[S-]	0
c1ccc(cc1)CN2CCc3c(sc4c3C(=N[C@@H](N4)c5cccc(c5)OC(=O)/C=C\c6ccco6)O)C2	0
CC[C@H]1CC[C@H](C1)c2nc(on2)c3ccc(nc3)N	0
C=CCNC(=O)N1CC[C@H](C1)CC(=O)O	0
CC/N=C\1/C[C@@H](CC(=C1)[O-])c2ccc(cc2)Cl	0
c1ccc(cc1)S(=O)(=O)c2c[nH]c3cc(ccc3c2=O)F	0
CN(C)Cc1nc(nc(n1)N)C2CC2	0
CC(C)C[C@@H]([C@@H]([C@H](CC1CCCCC1)NC(=O)[C@@H](C(=O)OC)NC(=O)[C@H](Cc2ccccc2)NS(=O)(=O)N3CCOCC3)O)O	0
Cc1cc2c(ncnc2s1)[S-]	0
Cc1ccc(cc1N)c2ccnn2C	0
C[C@@H]1C/C(=C\C(=O)[O-])/CC(C1)(C)C	0
C=CCn1c(nnc1[S-])c2cccnc2	0
C1C[C@@H](O[C@@H]1CN)c2[nH]c(=O)[nH]n2	0
C([C@@H]([C@H]([C@H]([C@@H](CO)O)O)O)[NH3+])O	0
C[C@H]1N([C@@H]2CCCC[C@@H]2O1)C(=O)[O-]	0
C(CO)N(c1c(c(c(c(c1I)C(=O)NC[C@@H](CO)O)I)C(=O)NC[C@H](CO)O)I)C(=O)CO	0
C[C@H]1Cc2c(c(n(c(=S)n2)C)[O-])S1	0
CCOC(=O)c1c(oc(c1C(=O)N)NC(=O)[C@@H](C)n2c(nnc2SCc3ccccc3Cl)N)C	0
C[C@@H]1C[C@H](CC(C1)[C@@H](C)[C@@H](C)C(=O)[O-])C	0
c1cc2nc(cc(=O)n2cc1Br)CNCC(=O)[O-]	0
c1cc(c(c(c1)F)c2[n-]nnn2)F	0
CCCCSc1nnc(s1)NC(=O)CSc2nnc(n2N)N/N=C/c3c(nn(c3C)C(C)C)C	0
C1[C@@H]([C@H](CO1)[NH3+])C(=O)N(CC(=O)N)CC(=O)N	0
CC(C)(C)[C@@H]1CC[C@@H]([C@@H](C1)C2CC2)C(=O)[O-]	0
c1cc(cnc1)N2CCO[C@H]3[C@H]2CC[C@@H]3CO	0
CN(Cc1c(=O)[nH+]c-2[nH]c(nc(c2n1)N)N)c3ccc(cc3)C(=O)N[C@H](CCC(=O)[O-])C(=O)[O-]	0
COc1cc2c(c(c1OC)N)nccn2	0
CCc1c(c2n(n1)[C@@H](C(=O)N2)CC(=O)Nc3cc(ccc3C)C)c4ccc(cc4)C	0
c1c(n(cn1)C2CC2)[C@H]([C@@H]3CCS(=O)(=O)C3)O	0
C[C@@H]1[C@@H](CCN1C(=O)[C@@H](C)C(C)C)C(=O)[O-]	0
c1ccc(c(c1)C2=NN=C(C2)/N=C(/c3cnccn3)\[O-])Br	0
Cc1ccc(cc1)NC(=O)[C@@H]2[C@H]3C=C[C@@]4([C@@H]2C(=O)N([C@@H]4C(=O)NC5CCCCC5)Cc6ccccc6)O3	0
CCNc1cc(nc(n1)[C@@H]2CN3CCC[C@@H]3CO2)COC	0
C[C@@H]1CCC[C@@H](C1)N(C)c2cnc(nc2C(=O)[O-])C(C)C	0
C1C[C@@H](C[C@H](C1)[C@@H](C(=O)[O-])F)C2CC2	0
C[C@@H]1CC[C@@H](C[C@@H]1C)O[C@@H]2C[C@@H](C23CCCC3)[O-]	0
Cc1c\2c(oc1C(=O)Nc3cc(ccc3Cl)Cl)CCC/C2=N\NC(=O)Cc4ccc(cc4)[N+](=O)[O-]	0
c1ccc(cc1)CN2C(=O)[C@@]3(Cc4ccccc4N5[C@@H]3CCC5)C(=NC2=O)[O-]	0
CCN(c1c(ccc(n1)C)N)C(C)C	0
C1CC[C@@H]2CN(CC[C@H]2C1)C(=O)[C@@H]3CCCC[C@@H]3C(=O)[O-]	0
c1ccc2c(c1)C[C@H]2c3nc([n-]n3)CC#N	0
Cc1ccc(cc1)C(=O)Nc2ccc(cc2)C(=O)N/N=C/C3=c4ccccc4=[NH+]C3	0
CC(C)C[C@@H](C(=O)N[C@@H](CCCNC(=[NH2+])N)C(=O)N[C@@H](Cc1ccccc1)C(=O)N)NC(=O)[C@H](Cc2ccccc2)[NH3+]	0
c1ccc(cc1)COc2c3c(nc([nH+]2)NCNc4nc5c(c(n4)OCc6ccccc6)ncn5COCCO)n(cn3)COCCO	0
c1c(cn(n1)Cc2[nH]c(=O)[nH]n2)N	0
CCc1nnc(n1c2cc(ccc2C)C#N)SCC(=O)[O-]	0
CC(=O)c1cc([nH]c1)C(=O)N2[C@@H]3CCCC[C@H]3C[C@@H]2C(=O)[O-]	0
c1cc(c(cc1Cl)/C=N/Nc2[nH]nc(n2)SCC(=O)Nc3[nH]cnn3)O	0
c1ccc2c(c1)c(ncn2)NC[C@@H]3CCOC3	0
C[C@@]12CC[C@H]([C@@]([C@H]1Cc3c(nc(s3)NC(=O)N4CCOCC4)[C@H]2CC(=O)N(C)Cc5ccccc5)(C)CO)O	0
Cc1c(cnn1C)[C@H]([C@H]2CCS(=O)(=O)C2)O	0
Cn1c2c(c(=O)[nH]c1=O)n(c(=[N+]3CCCCCC3)[nH]2)CCC#N	0
CCC[C@@H](C(=O)NCCC(C)C)N(c1ccc(c(c1)OC)OC)C(=O)c2c(c(ns2)C(=O)N)N	0
CCn1c(ncn1)C[C@]2(CCC[C@H](CC2)C)O	0
C1CCN(CC1)c2nc(nc(n2)N3CCCCC3)N/N=C/[C@H]([C@H]([C@@H]([C@@H](CO)O)O)O)O	0
C1CCN(C1)c2c(nsn2)[O-]	0
c1cc(cnc1)CN(CC(=O)NC[C@@H]2CCCO2)C(=O)c3c(c(ns3)C(=O)N)N	0
C[NH+](C)CCN1CC[NH+](CC1)[C@H]2CC[C@@](C2)(C(=O)[O-])[NH3+]	0
CN1[C@H]([C@@H](c2ccccc2C1=O)C(=O)Nc3nc4ccc(cc4s3)OC)c5ccc(c(c5)OC)OC	0
Cc1c(nc[nH]1)CN2CCC(CC2)(C[C@H]3CCCCO3)C(=O)[O-]	0
Cc1c(c(nc(n1)[C@H]2C[C@@H]2C)[O-])F	0
Cc1c(cccc1Cl)Nc2cn[nH]c(=O)n2	0
Cn1cc(cn1)c2ccc(cc2)c3nnc(s3)N	0
Cc1c(c(sc1C(=O)N)NC(=O)CNCc2ccc(cc2)OC)C(=O)OCCOC	0
c1cn(c(=O)[nH]c1=O)/C=C/[C@@H]([C@H](CO)O)O	0
COc1ccc(cc1OC)CCN2[C@H](c3c(n[nH]c3C2=O)c4cc(ccc4O)Cl)c5ccccc5F	0
Cc1cccc(c1)NC(=O)CSc2nnc(s2)NC(=O)[C@H]3CC(=O)N(C3)c4ccc(c(c4)C)C	0
c1c(cncc1Br)S(=O)(=O)NC[C@H]2COCCO2	0
C1C[C@@H]([C@H](C1)O)CN2CCC[C@@H](C2=O)N	0
C[C@H](C(=O)Nc1c(cc(cn1)Cl)Cl)Sc2[nH]c3cc(ccc3[nH+]2)OC	0
CC1=CC2=C([C@H](N[C@@H]2C(=C1)C)C(=O)NCCSc3cn[n-]n3)C	0
c1cc[nH+]c(c1)c2nc(on2)C3(CCOCC3)c4ccc(cc4)Br	0
Cc1c2c(c(c3c1c(ccc3O)Cl)O)C(=O)[C@@]4([C@@H](C2)[C@@H](C(=C(C4=O)C(=O)N)[O-])[NH+](C)C)O	0
CCn1c(nnc1[S-])[C@H]2CCCN(C2)C(=O)c3c(ncs3)C4CC4	0
Cc1ccccc1[N-]/C(=N\c2nc(cc(n2)C)C)/N	0
c1cc(ccc1C=NNc2nc[nH]n2)Cl	0
Cc1ccc(cc1)[C@@H](C(=O)Nc2ccc(cc2)C(C)C)NC(=O)[C@H]3CCCN3C(=O)OC(C)(C)C	0
C[C@]1(C(=O)NC(=O)N1)c2cccc(c2)NC(=O)CCc3nc4ccccc4n3c5ccccc5	0
C[C@]1(c2cccc(c2C(=O)C3=C([C@]4([C@@H](C[C@@H]31)[C@@H](C(=C(C4=O)C(=O)NC[NH2+][C@H](CCCC[NH3+])C(=O)[O-])[O-])[NH+](C)C)O)O)O)O	0
c1ccc2c(c1)-c3ccccc3C2COC(=O)N[C@@H](Cc4cnc[nH]4)C(=O)N[C@H](CCC(=O)N)C(=O)N5CCC[C@@H]5C(=O)[O-]	0
c1cnc(c(n1)CN2CCCNCC2)Cl	0
Cc1cc(n(n1)c2ccc(cc2)N3CCC(CC3)[NH+]4CCC[C@H](C4)C#N)C	0
C[C@H]1CCC[C@@H](N1C(=O)CSc2nnc(n2N)c3ccc(cc3)C(C)(C)C)C	0
c1cc(ccc1CCC[C@@H]2C(=O)Nc3cc(ccc3N2)C(=O)N4CCN(CC4)c5cc[nH+]cc5)S(=O)(=O)N	0
C1CCC(CC1)SC2(CC2)C(=O)[O-]	0
CC(=O)N1[C@@H](CC2=c3ccccc3=[NH+][C@@H]2[C@H]1c4cccc5c4cccc5)C(=O)OC	0
C[C@@H]1N([C@@H](CS1)C(=O)[O-])C(=O)N[C@@H]2COc3c2cccc3	0
c1cc(sc1C[N-]S(=O)(=O)N2CCOCC2)C#CCCO	0
CC(C)c1nccn1[C@@H]2CCCCC[C@@H]2C(=O)[O-]	0
Cc1nc(c(o1)c2ccc(cc2)S(=O)(=O)[N-][NH3+])c3ccc(cc3)S(=O)(=O)[N-][NH3+]	0
Cc1ccc(cc1[N+](=O)[O-])C(=O)NC(=S)NC2C3CC4CC(C3)CC2C4	0
C[C@H]1CC[C@@]([C@@H](C1)C)(C(=O)[O-])[NH3+]	0
Cc1cc(c(c(c1)C)NC(=O)C2=C(N=C(C([C@@H]2c3ccco3)C#N)SCC(=O)Nc4ccccc4)C)C	0
c1cc(sc1)[C@H](C(C(F)F)(F)F)[O-]	0
Cc1ccc(cc1)c2cc(cc(=O)o2)[O-]	0
CC(C)(C)OC(=O)N[C@H](CC(=O)OCc1ccccc1)C(=O)N2CCC[C@@H]2C(=O)N[C@@H](CCCNC(=[NH2+])N)C(=O)[O-]	0
C[C@@H]1CC[C@@H](N(C1)/C=C/C(=O)[O-])C	0
C1CCCC(CC1)OCC[NH+]2CCCSCC2	0
CC[C@@]1([C@@H](C[C@@H]1[O-])c2cccc(c2Cl)Cl)C	0
CCc1nnc(n1[C@H]2CCCOC2)[S-]	0
c1c(nc2ncnn2c1C(F)F)[C@H]3CCCN(C3)C(=O)C4[C@H]5[C@@H]4CCCC5	0
C[C@@H](CN[C@H]1CC(=O)N(C1=O)C)C(C)C	0
C1COC[C@H]1[C@@H]2C(=NC(=O)N2)[O-]	0
C1CC(C1)(C(=O)N(CC#N)CC#N)N	0
CCC[C@H](c1cccs1)NC(=O)N2CCOC[C@@H]2C(=O)[O-]	0
c1c(cc(nc1Cl)Cl)[O-]	0
C[C@H]1C(=N[C@H](O1)c2ccccc2NC(=O)c3ccccc3)CNC(=O)Cc4[nH]nc(n4)c5ccccc5	0
Cc1ccc2c(c1)nc([n-]2)/C(=C\c3ccco3)/C#N	0
c1ccc(cc1)CN2CCO[C@H]3[C@@H]2CN(C3)c4cnnc(c4Cl)[O-]	0
C[C@@]1(CCCO1)[C@H](c2ccc3c(c2)oc(n3)[O-])Br	0
c1ccn(c1)/N=C(/[C@@H]2C[NH2+]CCO2)\[O-]	0
C[C@@]1(CCC[NH2+]1)C(=O)N[C@@H](CO)C(=O)[O-]	0
c1cc(ccc1[C@H]2CC(=O)c3c(cc(c(c3[O-])[C@H]4[C@@H]([C@H]([C@@H]([C@H](O4)CO[C@H]5[C@@H]([C@](CO5)(CO)O)O)O)O)O)O)O2)O	0
Cn1cc(cn1)/N=C(/[C@@H]2CCC[NH2+]2)\[O-]	0
CC(C)(C)[C@@H]\1CCCC/C1=N\OCC(=O)[O-]	0
Cn1ccc2c1cccc2/C(=N/S(=O)(=O)C[C@H]3CCCCO3)/[O-]	0
c1cc(ccc1C=O)c2ccc(c(c2)[O-])Cl	0
C[C@H]1CCC[C@H](C1)NCc2[nH]ccn2	0
Cc1cc(cc(c1C)C(=O)[O-])NC(=O)N[C@H]2C[C@@H]2C	0
Cn1cc(cn1)[C@H](C#N)NC2CCCCCC2	0
CC(C)Cn1c(nnc1[S-])c2ccncc2	0
c1cc(c(c(c1)F)c2nnc(o2)[O-])F	0
C1Cc2c(c(nc(c2C#N)[S-])C(F)(F)F)C1	0
C[C@H](c1[nH]c2c(n1)ccc(n2)N)[NH3+]	0
CC[C@H]1[C@H](C[C@@H]1[O-])c2c(nn(c2C)C)C	0
c1ccc(cc1)C[C@@H](C(=O)Nc2nnc(s2)c3cccc(c3)Cl)NS(=O)(=O)c4ccccc4	0
CCCC1CCC(CC1)NC(=O)[C@H]2[C@H](C2(C)C)C(=O)[O-]	0
Cc1c(cccc1NCc2ccc(o2)[C@H]3C[C@H]3C)C(=O)[O-]	0
CN[C@H]1CCCN(C1=O)C2CC(C2)[O-]	0
c1ccc(cc1)n2c(=O)c3c4c(sc3nc2S[C@@H](CCO)C(=O)NC5CCCCC5)CCCC4	0
Cc1ccc(cc1)/C=N/Nc2nnc(n2N)SCC(=O)Nc3ccc(cc3)S(=O)(=O)NC(C)(C)C	0
C[C@H]1[C@H]([C@H]([C@@H]([C@@H](O1)O)O)O)O	0
Cc1cc(c(cc1Br)C(C)C)OCC(=O)N/N=C/c2cc(c(c(c2)Br)O)OC	0
c1ccc(c(c1)CSc2nc3n(n2)[C@H](C4=C(N3)CCCC4=O)c5ccc(c(c5)Br)O)Cl	0
c1cc(c2c(c1N)non2)Sc3ccncc3	0
CC(C)(C)CNC(=O)N[C@H]1CCC[C@H]1C(=O)[O-]	0
CC(C)n1c(n[nH]c1=S)c2cnn(c2)C(F)F	0
COc1ccc(cc1)[C@@H]2[C@H](C(=O)NC(=C2C#N)SCC(=O)Nc3ccccc3C(F)(F)F)C(=O)OC	0
C1C(CC1[NH2+]CCC(=O)N)N	0
c1c(c(c2c(n1)OCCO2)[O-])Cl	0
CC[C@@H]1CCCC[C@@H]1O[C@@H]2C[C@@H](C2(C)C)[O-]	0
Cn1cc(cc1C(=O)N)S(=O)(=O)[N-]c2cc(ccc2F)Cl	0
c1cc(cc(c1)F)CSCCCCS[C@H]2[C@H](C[C@H]([C@@H]([C@@H]2O)O)O)C(=O)N[C@@H](CCC(=O)[O-])C(=O)N	0
CC1(CC(=CC(=O)S1)[O-])C	0
CC1([C@@H](N2[C@H](S1)[C@@H](C2=O)NC(=O)[C@@H](c3ccccc3)N)C(=O)O[C@@H]4c5ccccc5C(=O)O4)C	0
c1ccc(c(c1)[C@H](Cc2[nH]ccn2)O)F	0
CC1(C(=O)N(C(=O)N1)CCNC)C	0
Cc1ccc(cc1)S[C@H](C)C(=O)Nc2ccc(cc2)NS(=O)(=O)c3ccc4c(c3)OCCCO4	0
Cc1c(cnn1C)C(=O)NNC(=O)c2ccc(cc2)NS(=O)(=O)c3ccc(cc3)Br	0
C[C@@H]1CCN([C@H](C1)C(=O)[O-])C(=O)[C@@H](CCC[NH+]=C(N)N)NS(=O)(=O)c2cccc3c2NC[C@@H](C3)C	0
COc1ccccc1NC(=O)C(=O)N(C2CCCCC2)[C@@H](c3ccc(cc3)F)C(=O)NC4CCCC4	0
CCC[C@@H](C(=O)NCCC(C)C)N(c1cc(ccc1OC)C)C(=O)c2c(c(ns2)C(=O)N)N	0
C1COC[C@H]1[C@H]2[C@@H](CCO2)C(=O)[O-]	0
CC(C)SC1(CC2(C1)CCC2)C(=O)[O-]	0
C[C@H]1C[C@H](CS1)[NH+]2CCC[C@@]2(C)C(=O)[O-]	0
CCOC(=O)c1cc(c2cccc(c2n1)F)[O-]	0
Cc1ccc(c(c1)C)NC(=O)CCC(=O)NNC(=S)NC(=O)COc2ccc(cc2)OC	0
C1C2(COC(O1)CCc3nc(nc(n3)N)N)COC(OC2)CCc4nc(nc(n4)N)N	0
Cc1c(c(n(n1)C)N2CC[NH2+]C[C@@H]2C(=O)[O-])C(=O)N	0
CC(C)OC(=O)c1ccc(cc1)c2ccc(o2)/C=C\3/C(=NN(C3=O)c4ccc(cc4)S(=O)(=O)N)C(F)(F)F	0
[H]/N=C/1\C(=C/c2cc(c(c(c2)Br)OCCOc3ccccc3)OC)\C(=O)N=C4N1OC(=C4)C	0
C[C@H]1CCC[C@]2(C1)C(=NC(=O)N2Cc3cccc(c3)Cl)[O-]	0
COCCc1nc(n(n1)C2CCCCC2)[C@@H]3CNCCO3	0
C1CCC2(C1)OC[C@H](O2)CN3CC[C@H](C3)O	0
Cc1ccc(c(c1)NCc2cnnn2C)F	0
C[C@]12CCC(=O)C=C1CC[C@@H]3[C@@H]2[C@H](C[C@]4([C@H]3CC[C@@]4(C(=O)COC(=O)CCC(=O)NCc5cccc[nH+]5)O)C)O	0
C[NH+](C)C[C@@H]1C[C@@H](CN1S(=O)(=O)N2CC[NH2+]CC2)O	0
CC1(CCCN(CC1)/C=C\C(=O)[O-])C	0
CCNC(=O)[C@@H]1C[NH2+]CCN1S(=O)(=O)CCS(=O)(=O)C	0
CCc1c(c(n(n1)C)CN2C(=NC(=O)[C@]2(C)CC)[O-])Br	0
c1ccc(cc1)c2ccc(cc2)C(=O)NC(=S)NNC(=O)[C@H]3CC(=O)N(C3)Cc4ccco4	0
C1CCCC(CC1)C(=O)NCC2CCC(CC2)C(=O)[O-]	0
CC[C@@H]1CC[C@H]([C@@H](C1)[NH+](C)[C@@H]2CCSC2)C#N	0
CCCCOc1ccc(cc1)[C@@H]2c3c(n[nH]c3C(=O)N2[C@H]4CCS(=O)(=O)C4)c5cc(c(cc5O)C)C	0
CC(C)[C@H](CNC(=O)NC1CCCC1)C(=O)[O-]	0
CC(C)C[C@@H](C(=O)N[C@@H](CCSC)C(=O)N)NC(=O)CNC(=O)[C@@H](Cc1ccccc1)NC(=O)[C@@H](Cc2ccccc2)NC(=O)[C@@H]3CCC(=O)N3	0
Cc1c(cn(n1)C[C@H]2CNCCO2)Cl	0
Cc1c(nc([nH]c1=O)c2ccsc2)C	0
C[C@]1(CCCN1)C(=O)N2CCC[C@@H]2C(=O)N(C)C	0
Cc1ccc(cc1N)S(=O)(=O)[N-]c2cnc(cn2)Br	0
CCS(=O)(=O)[N-]c1cc(ccc1C)C#N	0
CC[C@@H](C)CNc1cccc2c1c(=O)[nH]nc2[O-]	0
c1cn(c(n1)c2cc3n(n2)CCNC3)Cc4csc5[n+]4CCN5	0
C1CS[C@@H](CS1)c2nc([n-]n2)Cl	0
Cc1c2c(=O)[nH]cnc2sc1Cl	0
c1nc(nn1CC(=O)NC[C@@H]2CCC(=O)N2)N	0
C[C@H](C(=O)N1[C@H](CC(=N1)c2ccc(cc2)Cl)c3ccco3)Sc4nnc(n4N)c5cccs5	0
CC1CC[NH+](CC1)C2(CCOCC2)C(=O)[O-]	0
CC(C)c1csc(n1)[N-]S(=O)(=O)C	0
CCC(CC)C(=O)Nc1c(c(c(s1)C)C)C(=O)[O-]	0
CN1CCc2cc3c(c(c2[C@@H]1C4=NNNN4c5ccc(cc5)C(=O)NN)OC)OCO3	0
c1csc(n1)[C@H](CN)O	0
CC[C@H]1C(=O)N([C@H](CC(=O)N1)C)CCCS(=O)(=O)C	0
c1cc(c2c(c1)c([nH]n2)Cl)C#N	0
Cc1ccc(cc1C)[N-]S(=O)(=O)[C@@H](C)C#N	0
C[C@]12CCC(=O)C=C1CC[C@@H]3[C@@H]2[C@H](C[C@]4([C@H]3CC[C@@]4(C(=O)COC(=O)CCC(=O)N[C@@H](CC(=O)N)C(=O)[O-])O)C)O	0
Cn1cc(cn1)[N-]S(=O)(=O)c2cc(cc(c2Br)N)Cl	0
CC(C)(C)CNC(=O)CC1(CCCCCC1)C(=O)[O-]	0
c1c2c(n[nH]1)CCC[C@H]2C(=O)Nc3cncc(c3[O-])Br	0
C[C@@H](c1nnc2n1cccc2)N[C@H]3CCN(C3)C	0
CC(C)C[C@@H]1C(=O)NC(C(=O)N1CCn2cccn2)(C)C	0
CC[NH+]1CCN(CC1)c2cc(c3cc(ccc3[nH+]2)[N-]S(=O)(=O)c4ccc(c(c4)Cl)Cl)C(=O)[O-]	0
Cc1ccccc1n2cc(nn2)CNC	0
C1C[NH+](CC[NH+](CCCN(CC[NH+](C1)CC[P@](=O)(O)[O-])CC[P@](=O)(O)[O-])CC[P@](=O)(O)[O-])CC[P@](=O)(O)[O-]	0
C[NH+]1CC[C@@H](C1)C(=O)N2CCCC[C@H]2C(=O)[O-]	0
CC1([C@H](SC(=S)N1c2ccccc2)n3c(=O)n(c(=O)o3)c4ccccc4)C	0
C1CC[C@@H]([C@H](C1)C(=O)[O-])[NH2+]C2CC2	0
C[C@H](Cc1nc(no1)[C@@H]2CSCCO2)CC(=O)O	0
c1ccc(cc1)CSc2[nH]c(=O)c3c(n2)NC4=C([C@@H]3c5ccc(cc5)Br)C(=O)CCC4	0
[H]/N=C\1/C(=C/c2cn(c3c2cccc3)Cc4ccccc4Cl)/C(=O)N=C5N1N=C(S5)c6cccnc6	0
C[C@](Cn1cncc(c1=O)I)(C(=O)[O-])O	0
Cc1cc(c(c(c1)OC2=C(C(=O)[C@H]([C@]([C@H]2[O-])(C)OC)O)C)C)O	0
C[C@@H](Cc1nnc2n1cc(cc2)N)COC	0
c1c(c(=O)[nH]c(=O)n1CCO)N	0
C[C@H](C(=O)NCC(=O)N[C@H](Cc1ccccc1)C(=O)N[C@@H](CC(C)C)C(=O)[O-])NC(=O)[C@@H](Cc2ccc(cc2)O)N	0
C1COC[C@@H]1N[C@@H]2CC(=O)N(C2=O)C3CC3	0
Cc1cc(c2c(c1)nc(o2)[C@@H]3Cc4c([nH]cn4)CN3)C	0
CN(C)c1cccc2c1cccc2S(=O)(=O)N[C@@H](CCCCNC(=O)CCCC[C@H]3[C@@H]4[C@H](CS3)NC(=O)N4)C(=O)NCCSS(=O)(=O)C	0
c1cc[nH+]c(c1)N/C(=[NH+]/N=C/c2ccc3ccc4ccc(nc4c3n2)/C=N/[NH+]=C(/c5ccccn5)\Nc6ccccn6)/c7ccccn7	0
CCCCn1cnc2c1ncnc2[S-]	0
c1ccc(cc1)[C@@H](c2ccc3ccc[nH+]c3c2O)Nc4cccc(c4)[N+](=O)[O-]	0
C[C@]1([C@@H]([C@H](O[C@H]1N2CN=C3C2=N[C@](NC3=O)(NC(=O)c4ccccc4)Cl)CO)O)O	0
c1c(c2c(s1)CCCC2)/C(=N/C#N)/[O-]	0
Cc1cc(cc(c1Cl)C)OCC(=O)Oc2ccc3c(c2)OC(=C([C@@H]3c4cc(ccc4OC)OC)C#N)N	0
CCOc1cc(ccc1O)[C@@H]2c3c(n[nH]c3C(=O)N2Cc4ccc(cc4)Cl)c5ccc(cc5)Cl	0
Cc1ccc(cc1C)O[C@@H](C)C(=O)NNC(=O)COc2c(cc(cc2Br)Cl)Cl	0
CC(C)c1nc(c2cnn(c2n1)c3ccccc3Cl)NC4CCC(CC4)NC(=O)c5ccccc5	0
C[C@]12CC[C@H](C1)C([C@H]2C(=O)[O-])(C)C	0
C[C@H](C[NH+](C)[C@@H](C)c1ccccc1Cl)C#N	0
CCOC(=O)c1cccc2c1ncc(c2[O-])C(=O)OCC	0
C1CO[C@H](CN1/C(=N\N)/N)C#N	0
CC[C@@H](c1n[n-]nn1)[NH3+]	0
CCn1c(ccn1)c2ccc(c(c2)C)N	0
c1ccc(cc1)[C@@H](C#N)N2CCN(CC2)C(=O)CN3CCC[C@@H](C3)O	0
Cn1cc(cn1)C2(CCCCC2)O	0
Cn1c(c(c(=O)[nH]c1=O)NN)N	0
Cc1ccc(cc1)N2C(=O)c3cnc4c(c3C2=O)c(nn4c5ccccc5C)C	0
Cc1ccc(cc1)S(=O)(=O)CNC(=O)[C@@H](c2ccc(cc2)O)N(c3ccccc3Cl)C(=O)C=C(C)C	0
CC1=NS(=O)(=O)c2ccc[nH+]c2N1c3ccc(cc3)Br	0
c1nc(c(o1)C2CC2)C(=O)N3CC[NH+](CC3)C45CC6CC(C4)CC(C6)C5	0
C[C@H](C(=O)NC(=O)N)[NH2+]CCC(=O)N	0
C[C@H](c1cnc(s1)c2cn[n-]n2)[NH3+]	0
C1CO[C@H](CN1)c2nc([nH]n2)N	0
C[C@H](C#N)/N=C(/C1(CCCC1)C#N)\[O-]	0
Cc1cn(c(=S)[nH]1)[C@H]2CCCS(=O)(=O)C2	0
C[C@@H]1CCC[C@@H](C1)S[C@@H](C(=O)[O-])F	0
Cc1c\2c(oc1C(=O)Nc3cc(ccc3Cl)Cl)CCC/C2=N\NC(=O)COc4ccccc4	0
Cc1ccc(c(c1)NC(=O)CNC(=O)c2cc(nc3c2cnn3C(C)C)c4cc(sc4C)C)OC	0
CC(C)c1ccn(n1)c2c(nccn2)CN	0
c1cnnc(c1CN)NCCO	0
C1C[C@H]2CN(CCN2C1)C(=O)CNC(=O)C3CC3	0
c1ccc2c(c1)C[C@@H](O2)[C@@H](c3ccc[nH]3)O	0
c1c(cnc(c1S(=O)(=O)NCCS(=O)(=O)N)NN)Br	0
C[C@@H](C(=O)N[C@@H](C)C(=O)N1CCC[C@H]1C(=O)N[C@@H](CCCC[NH3+])C(=O)Nc2ccc(cc2)[N+](=O)[O-])NC(=O)CCC(=O)[O-]	0
C[C@H](C(=O)NCC(=O)N[C@H](Cc1ccccc1)C(=O)N[C@H](CC(C)C)C(=O)OCc2ccccc2)NC(=O)[C@@H](Cc3ccc(cc3)O)N	0
c1c(c(cc(c1[O-])O)[N+](=O)[O-])[C@H](CO)[NH3+]	0
CNC(=O)CN1CCN(CC1)C(=O)c2cc(cn2C)Br	0
C[C@H]([C@H]([C@H]1CNC2=NC(=NC(=O)[C@@H]2N1)N)O)O	0
c1csc2c1c(ncn2)[C@H](CO)C#N	0
c1ccc(c(c1)C/N=C/c2ccccc2[O-])Cl	0
c1c(c[nH]c1C(=O)N2CCC[C@H]2C(=O)N3CCOCC3)Br	0
Cc1cc(c(cc1S(=O)(=O)[N-]c2nc(cs2)C(=O)C)N)Cl	0
Cc1n[nH]c(=S)n1[C@@H]2CCCC[C@H]2C	0
C[C@H]1CCC[C@](C1)(C#N)[C@@]2(CCC[C@@H]2S(=O)(=O)C)O	0
c1ccc(cc1)c2cc(on2)C(=O)Nc3ccccc3NC(=O)c4ccccc4	0
C[C@H]1CCC[C@@]1(C(=O)[O-])SC2CCCC2	0
C1CSC[C@@H](O1)c2[nH]nc(n2)CO	0
C1C[C@H](CN(C1)CC(F)(F)F)C(=O)N2CCC(CC2)N3CCNC3=O	0
CC1=C([C@@H](n2c(ncn2)N1)c3ccc(cc3)OCc4ccc(cc4)Cl)C(=O)NCc5ccccc5	0
c1cc(c(cc1[N+](=O)[O-])OC2CC2)CN	0
Cc1ccc(cc1)SCc2[nH+]ccn2C(F)F	0
c1cc2c(cc1N)oc(n2)Sc3nncs3	0
Cc1[nH+]ccn1CC[NH+](CC(=O)[O-])[C@H]2CCS(=O)(=O)C2	0
CN([C@@H]1CCS(=O)(=O)C1)C(=O)C[NH+]2CCC[NH2+]CC2	0
C[C@H]1C[C@H]1c2[n-]c3cnccc3n2	0
CC(C)[C@]1(C[C@@H](c2c1cccc2)N=O)C(=O)[O-]	0
C[C@H]([C@@H](C(=O)N[C@@H](CC(=O)OC)C(=O)CF)NC(=O)[C@H](CO)NC(=O)[C@H](C)NC(=O)OCc1ccccc1)O	0
CN(CCN)c1cc(ncn1)OC	0
COCCN1C(=O)[C@H]2[C@@H](C1=O)[C@]3(c4ccccc4NC3=O)N[C@H]2[C@H](c5ccc(cc5)Cl)O	0
C[C@@]1(C(=O)N(C(=O)N1)C2CC2)C(F)(F)F	0
c1cc(=O)n(cc1C(=O)[O-])C[C@H]2CCC=CC2	0
Cc1c2cc3c(cc2oc(=O)c1CC(=O)N[C@@H](CCCNC(=O)N)C(=O)N[C@@H](CSCc4ccccc4)C(=O)[O-])oc5c3CCCC5	0
c1c([nH]c[nH+]1)C[C@@H](c2nnc(n2N)N)N	0
C[C@@H]1CCn2c(nnc2[C@H](CO)N)C1	0
CC1(CCN(CC1)/C=C/C(=O)[O-])O	0
c1cc2c(cc1O[C@@H]3CCOC3)OC[C@@H]2O	0
c1ccc(cc1)CN2[C@@H](Nc3ccccc3S2(=O)=O)c4ccc(cc4)OCC(=O)Nc5ccccc5	0
C1CS(=O)(=O)C[C@@H]1CN2C[C@@H](CC2=O)CO	0
Cc1cc(cc(c1[N-]S(=O)(=O)[C@H](C)C#N)C)Br	0
c1ccc2c(c1)CCC[C@@]2(CNC(=O)/C(=N/c3cccnc3)/[O-])O	0
Cc1cc(ncn1)N[C@@H](C)c2ccc(cc2)C#N	0
Cc1nnc(n1C)CN2CCC[C@@H](C2)O	0
C[C@@H](C(=O)NNC(=O)COc1ccc(cc1)Br)Oc2ccc(cc2Br)Cl	0
C[C@]12CCC(=O)N1[C@H](CS2)C(=O)N[C@@H]3C[C@@H](C=C3)C(=O)[O-]	0
c1c(c(=O)[nH]c(=O)n1[C@@H]2[C@H]([C@@H]([C@@H](O2)O[P@@](=O)(C[P@@](=O)(C[P@](=O)(O)[O-])[O-])[O-])O)O)/C=C/C[NH3+]	0
C[C@H]1CN(CCN1C)S(=O)(=O)c2cc(oc2Br)CO	0
C[C@H]([C@@H](C(=O)N[C@@H](CCCCNC(=O)OCc1ccccc1)C(=O)N2CCC[C@H]2C(=O)N[C@@H](CCCNC(=[NH2+])N)C(=O)[O-])[NH3+])O	0
Cc1ccnc(n1)NCC2CC(C2)[O-]	0
Cn1c(c(c(=O)n(c1=O)C)C(=O)C[NH+]2CCC[C@@H]2C(=O)N(C)C)N	0
Cc1ccc(c(c1)/N=C/c2c(cnc(c2[O-])C)CO)C	0
Cc1cccc(c1C)OCC(=O)N/N=C/c2cc(cc(c2O)I)Br	0
C[C@@H]1CCC[C@H](C1)c2nc(on2)c3ccc(nc3)N	0
C[C@@H](CO)NC(=O)[C@]1(COC[C@@H]1N)C	0
C[C@H]1NCC(=O)N1C2CCCCC2	0
CCNC(C)(C)/C(=N/c1c(ccc2c1ncs2)Cl)/[O-]	0
CCc1ccc(cc1)N2C(=O)[C@@H](SC2=O)CC(=O)[O-]	0
Cc1ccc(cc1N)c2nc(no2)C[C@H]3CCCO3	0
c1ccc2c(c1)c3c([nH]2)CN(CC3)C(=O)c4cc(sc4)S(=O)(=O)[NH-]	0
C[C@@H]([C@H](C)O)n1cc(nn1)CCO	0
CN[C@@]1(CC[C@@H](C1)N2CCS(=O)CC2)C#N	0
Cc1ccc(nc1)Nc2nccc(n2)[C@@H]3CCC[NH+](C3)Cc4ccc5c(c4)cc[nH]5	0
Cc1ccc(cc1F)[C@@H](c2ccc3c(c2)oc(n3)[O-])NC	0
C[C@@]1(C(=O)N(C(=O)N1)CCOC)c2ccc(cc2)OC	0
C[C@H]1C[C@@H](CN1C(=O)C)C(=O)[O-]	0
Cc1ccc(cc1)[C@@H]2CN([C@H]3[C@@H]2[NH+]4CCC3CC4)C(=O)c5cnc(cn5)C	0
c1cn(c2c1[C@@H](CCC2)O)Cc3ccon3	0
CC[C@]1([C@@H](C[C@@H]1Oc2cccnc2)[O-])C	0
Cc1c(c(nc(n1)C)[S-])C(=O)OC	0
C/C(=N/Nc1[nH]nc(n1)SCC(=O)NCCc2ccc(cc2)Cl)/c3ccc4c(c3)OCO4	0
COc1cccc(c1)NS(=O)(=O)c2ccc3c(c2)nc([nH]3)c4ccccc4	0
C/C(=N\NC(=O)c1c(nnn1c2c(non2)N)C[NH+]3CCOCC3)/c4ccc(c(c4)Cl)Cl	0
C1[C@H]2C[C@@H]([C@@H]1C=C2)n3c(nnn3)[S-]	0
c1cn(nc1N)CCn2ccnc2	0
CC[C@H]1CCCC[C@@H]1n2c(nnn2)SCC(=O)[O-]	0
C1C(=[NH2+])N2C(=NC1=O)[N-]C(=N2)N	0
c1cc(c(cc1n2c(nnc2[S-])CC#N)Cl)Cl	0
Cc1c(c(nc(n1)CCl)[O-])C(C)C	0
CN[C@@]1(CC[C@@H](C1)N2CCN(CC2)C)C#N	0
C[C@]12CCC(=O)N1[C@H](CS2)C(=O)NC(C)(C)CCC(=O)[O-]	0
C[C@H](C(=O)Nc1ccc(cc1Cl)F)Sc2nnc(n2C[C@H]3CCCO3)c4c[nH]c5c4cccc5	0
C[C@H]1CCC[C@@H](C1)CCn2c(nnn2)SCC(=O)[O-]	0
Cc1ccc(cc1)S(=O)(=O)Nc2ccc(cc2)S[C@H](c3ccccc3)C(=O)Nc4cc(on4)C	0
Cc1c2cc(cnc2n(n1)C)NC3CNC3	0
c1ccn(c1)[C@@H]2[C@@H]3CC[C@@H](C3)[C@@H]2C(=O)[O-]	0
c1c(occ(c1=O)[O-])CI	0
CN1[C@H](NN=C1SCC(=O)N/N=C/[C@@H]2C=NN=C2c3ccccc3)c4ccc(cc4)Br	0
C1C[C@H](NC1)C(=O)N2CCN3CCC[C@@H]3C2	0
c1cc(c(cc1C(F)(F)F)C[C@@H]2C(=O)N=C(S2)NN/C=C/3\C=C(C=CC3=O)Br)Cl	0
C[C@@H](C(=O)N[C@H](Cc1ccccc1)C(=O)N[C@@H](Cc2ccccc2)C(=O)OC)NC(=O)[C@@H](CCCCNC(=O)OCc3ccccc3)N	0
c1ccc(cc1)n2c(nc(n2)C(=O)NN3Cc4ccccc4C3)C5CC5	0
Cc1cc(c2c(c1)c(cc(n2)S[C@@H](C)C(=O)Nc3ccc(cc3)S(=O)(=O)NCc4ccco4)C)C	0
Cc1c(sc2c1c(n(c(=S)n2)[C@@H]3CCC(=O)NC3=O)[O-])C	0
CC1(Cc2c(c(sc2C([NH2+]1)(C)C)NC(=O)c3ccc(cc3)S(=O)(=O)N(CC=C)CC=C)C(=O)N)C	0
C[C@@H]1CCN[C@H]2CCS(=O)(=O)C[C@@H]2[S@@]1=O	0
Cc1cc(c(c(c1)CS(=O)(=O)[O-])O)C	0
CC1([C@@H](C[C@H]1[O-])c2ccc(s2)Br)C	0
CC#CCC1(CCCC1)C(=O)[O-]	0
c1ccc(cc1)c2c(cn(n2)c3ccccc3)C(c4c([nH]c(=S)[nH]c4=O)N)c5c([nH]c(=S)[nH]c5=O)N	0
CC[C@@]1([C@H](C[C@@H]1O[C@@H]2CCCc3c2cccc3)[O-])C	0
Cc1nc(cs1)C(=O)N2CC[C@@H](C[C@H]2C(=O)N[C@H](CC(C)C)C(=O)N)NC(=O)CO	0
C1C[C@@H](COC1)N2CC[C@@H](C2)C(=O)[O-]	0
Cc1ccc(cc1)N2[C@@H]3CS(=O)(=O)C[C@@H]3[NH+](CC2=O)C4CCCCCC4	0
CN[C@@H]1c2cc(c(cc2NC1=O)Sc3[n-]ncn3)Br	0
c1cc(c(cc1NCCCc2c([nH]c(nc2=O)N)N)F)C(=O)N[C@@H](CCC(=O)O)C(=O)[O-]	0
Cc1ccc(cc1C)N(C)S(=O)(=O)c2ccc3c(c2)c(=O)c(c[nH]3)C(=O)N4CCN(CC4)c5ccccc5	0
c1csc2c1c(ncn2)NC[C@H]3CCOC3	0
c1cc(sc1)CNC(=O)Cc2cc(=O)[nH]c(n2)SCC(=O)Nc3ccc4c(c3)OCCO4	0
CC[C@@H]1CC[C@](C1)([C@@H]2CCC[C@@H](C2)C)C(=O)[O-]	0
CNCc1ccnc(n1)[C@H]2COc3ccccc3O2	0
CCC(CC)C(=O)N1CC[C@H](C1)CC(=O)[O-]	0
Cc1c(c(on1)C)[C@H](C)NC(=O)C=C(C)C	0
CCCCNc1ccc(cc1NCC(=O)NC(=O)NCC(C)C)S(=O)(=O)N(CC)CC	0
C1C[C@H]2CC(C[C@@H]1[NH+]2Cc3nc(on3)C4CC4)CC(=O)[O-]	0
C[C@@]1(COC[C@H]1NC(=O)NCc2cccc(c2)Br)C(=O)[O-]	0
CCOc1ccc(cc1OC)[C@H]2CC3=C([C@H](CC(=O)N3)c4cc(c(c(c4)Br)O)OC)C(=O)C2	0
C[C@@]1(CCCO1)c2nc(on2)CC3(CCCC3)CC(=O)[O-]	0
Cc1c(c(c(c2c1OC(CC2)(C)C)C)S(=O)(=O)/N=C(/N)\NCCC[C@@H](C(=O)[O-])[NH3+])C	0
C[C@@H]1CNC[C@H](N1S(=O)(=O)C(C)(C)C)C	0
c1cc(c(cc1Br)NC(=O)NC[C@@H]2CC[C@H](O2)C(=O)[O-])F	0
CCOC(=O)CNC(=O)[C@H](c1cccs1)N(c2cccc(c2C)C)C(=O)c3c(c(ns3)C(=O)N)N	0
CCOc1ccc(cc1)n2c(=O)c3c4c(sc3nc2SCC(=O)NC(=O)NC(C)C)CCC4	0
C[C@H]1CC/C(=N\OCC(=O)[O-])/C[C@H]1C	0
c1cc(oc1)CNS(=O)(=O)c2ccc(cc2)C(=O)OCC(=O)Nc3c(c4c(s3)CCCCC4)C#N	0
c1ccc2c(c1)CCC[C@@H]2NC(=O)CSC3=NC=NC4=NC=N[C@H]43	0
C[C@@H]1CC[C@H](C[C@@H]1C)NC(=O)CC2(CCCCC2)C(=O)[O-]	0
CCCc1c(snn1)C(=O)N[C@]2(CCC[C@H](C2)C)C(=O)[O-]	0
Cc1ccc2c(c1)n(c([nH+]2)CCCl)C(C)C	0
C1C[C@@H](NC(=O)[C@H]1[NH3+])C(=O)[O-]	0
CN(C)[C@@H](C#N)c1ccc(c(c1)Cl)[O-]	0
c1ccc(cc1)C[C@H](C#N)/C(=N/c2nccs2)/[O-]	0
COc1cc(cc(c1OC)OC)C(=O)NNC(=S)NC(=O)/C=C/c2ccc(cc2)Cl	0
c1ccc(cc1)n2cc(c(n2)c3ccc(cc3)Br)/C=C(\C#N)/C(=O)NCCN4CCOCC4	0
Cc1cc(on1)c2nn3c(nnc3s2)c4cc(ccc4F)Br	0
CC(C)C1CCC(CC1)c2nc(on2)COCC(=O)[O-]	0
C=CCN1c2ccccc2[C@]3(C1=O)[C@@H]4C(=NC(=NC4=O)SCc5ccccc5F)[N-]C(=C3C#N)[NH3+]	0
C[C@H]1C[C@@H](CC(C1)[C@@H](C)CC(=O)[O-])C	0
c1ccc(c(c1)NS(=O)(=O)c2cc(ccc2N3CCOCC3)NC(=O)/C=C/c4cccs4)Cl	0
C[C@H](C(=O)NCCCC(=O)N)[NH3+]	0
Cc1ccccc1CCC[C@H]2C(=O)Nc3cc(ccc3N2)C(=O)N4CCN(CC4)c5ccccc5OC	0
COc1ccc(cc1OC)[C@H](c2c3cc(c(cc3ccn2)OC)O)NS(=O)(=O)c4ccc5ccccc5c4	0
CC(=O)N[C@H](CO)C(=O)N1CCc2c([nH+]cnc2N3CCOCC3)C1	0
Cc1cc(=O)oc2c1ccc(c2)NC(=O)[C@H](CCCNC(=[NH2+])N)NC(=O)[C@@H](Cc3ccccc3)NC(=O)[C@@H]4CCC[NH2+]4	0
C1C[C@@H](N(C1)C(=O)C[NH3+])C(=O)N[C@H](CCC[NH+]=C(N)N)C(=O)N2CCC[C@@H]2C(=O)N	0
Cc1cc2c(cc1C)nc([nH]2)CC3(CCCC3)C(=O)[O-]	0
C1CC[C@@H]([C@@H](C1)N2CCC[C@@H](C2)C#N)O	0
C[C@@H](C(=O)NCC(=O)N[C@H](Cc1c[nH+]c[nH]1)C(=O)[O-])NC(=O)[C@@H](Cc2ccc(cc2)OC(=O)OC(C)(C)C)NC(=O)OC(C)(C)C	0
Cc1cc(c(n1c2ccc(cc2)Cl)C)/C=C/3\C(=O)NC(=S)N(C3=O)c4ccc(cc4OC)OC	0
C[C@@H]1CCc2c(sc(n2)[N-]S(=O)(=O)c3cccs3)C1	0
CC[NH2+][C@@]1(CC[C@@H](C1)[NH+](C)[C@@H]2CCS(=O)(=O)C2)C(=O)[O-]	0
C[C@@]1(CCC[NH+]1C2CCSCC2)C(=O)[O-]	0
c1cc(oc1)c2ncc(s2)C(=O)N3[C@@H]4CCCC[C@H]4C[C@@H]3C(=O)[O-]	0
C[C@]1(C(=O)N(C(=O)N1)NC(=O)CN2CCC[C@@H](C2)c3nc4ccccc4s3)CCc5ccccc5	0
Cc1c(c(n(n1)C)C)C[C@@H](c2c(cnn2C)OC)NC	0
Cc1c(n(c(c1C#N)N)c2ccccc2)C	0
c1cc(c(c(c1)c2ccc(c(c2)Cl)[O-])F)C#N	0
c1cc(ccc1CSCC(=O)Nc2ccc(cc2)S(=O)(=O)/N=c/3\[nH]ccs3)Br	0
CNCCSc1n[nH]c(=O)n1C	0
c1cc(cnc1)c2nc(cc(n2)[O-])[C@@H]3CCCN(C3)Cc4ccncc4	0
CC[C@H](c1c2c(sc1n3cccc3)CN(CC2)C)NC(=O)Nc4cc(c(c(c4)OC)OC)OC	0
CS(=O)(=O)N1CCCC[C@@H]1C(=O)N2CC[C@@](C2)(C(F)(F)F)O	0
CCc1nnc(n1C[C@@H]2CCCS2)[S-]	0
Cc1cc(cc(c1)N2C(=O)[C@@H]3[C@H](C2=O)N(N=N3)c4ccc(cc4)Br)C	0
Cn1c2c(c(=S)cc[nH]2)c(=O)n(c1=O)C	0
C[C@H]1C[C@H]([C@@H]([C@@H](/C=C(\[C@@H]([C@@H](/C=C\C=C(\C(=O)Nc2cc(cc(c2O)[C@@H]1OC)O)/C)C)OC(=O)N)/C)C)OC)OC	0
C[C@@H]1C[C@@H](CC(C1)N2CC(=CC2=O)[O-])C	0
CC(C)C[C@@H](C(=O)N[C@H](CCC[NH+]=C(N)N)C(=O)N1CCC[C@@H]1C(=O)NCC(=O)N)[NH3+]	0
Cc1cccc(c1NC(=O)CNC(=O)c2cccc(c2)S(=O)(=O)NCc3ccc4c(c3)OCO4)C	0
CCc1[nH+]c2ccccc2n1CC3(CCC3)CS	0
C1=C2C(=C(N=N2)O)C(=C[C@@H]1Cl)Cl	0
CC1(CCC[C@H]1[C@H](C(=O)[O-])F)C	0
C1CS(=O)(=O)C[C@H](N1)CCN2CCOCC2	0
Cc1c([nH]c(=S)[nH]1)c2ccc(cc2)OC	0
CCOc1ccc(cc1)/C=N/Nc2[nH]nc(n2)SCC(=O)Nc3c(c4c(s3)CCC4)C#N	0
Cc1nc2ccccc2n1CCc3n[nH]c(=S)o3	0
c1cnc(cc1CN[C@H]2CCS(=O)(=O)C2)C#N	0
c1cc(sc1)S(=O)(=O)/N=C(/[C@H]2CC(=O)N(C2)C3CCCC3)\[O-]	0
C[C@@H](c1cccc(c1)OC)Sc2c3c([n-]cn3)ncn2	0
C[C@@]1(CC[C@@](C1)(C(=O)[O-])[NH3+])C(=O)O	0
Cc1cc2c(c(c(c(=O)o2)C)C)c(c1)O[C@@H](C)C(=O)NCCCCCC(=O)N3CC[C@]4(CCCC[C@@H]4C3)O	0
C[C@@H](c1ccc(cc1)C(C)C)NC(=O)N[C@H](c2cccc(c2)OC)c3[nH+]ccn3C	0
COc1cccc2c1C(=O)c3c(c(c4c(c3O)CC[C@](C4)([C@@H](CO)O)O)O)C2=O	0
CC[C@@H](C)N1C(=O)[C@@H]([NH2+]C12CCN(CC2)C(=O)NC(C)(C)C)Cc3ccccc3	0
CCN(Cc1ccc(cc1Cl)[N+](=O)[O-])C[C@@H](C)C(=O)[O-]	0
C[C@@H]([C@@H](CO)Sc1n[nH]c(=O)n1C)N	0
Cc1ccccc1c2nnc(n2C)SCC(=O)Nc3ccccc3C(=O)N[C@H](C)c4ccccc4	0
c1ccc(cc1)c2csc3c2c(=O)[nH]c(n3)CN(Cc4[nH]c(=O)c5ccccc5n4)C[C@H]6CCCO6	0
CC(C)n1cncc1c2[nH]c(=O)cc(n2)C3CC3	0
Cc1ccc(c(c1)C)C(=O)Nc2cnn(c2)c3ccc(cc3)C(=O)N[C@H](Cn4ccnc4)C(C)(C)C	0
C1CN(CCC12[C@@H](C[C@@H]2OCC[NH3+])[O-])C(=O)CO	0
C[C@@H](CN(C)c1ccc(cc1C#N)Cl)C(=O)[O-]	0
C/C(=C\C(=O)[O-])/C1CCCCC1	0
Cn1ccnc1CN2[C@H]3CC[C@@H]2CNCC3	0
C[NH+]1C[C@H]1[C@@]2(C[C@@H]3CC(=O)c4c(c(c5cc(c(c(c5c4[O-])O)OC)O)OC)[C@@]3(C(=O)C2)O)O	0
CN(C)C[C@@H]1C[C@H](CN1c2c(nccn2)Cl)O	0
C[C@H]1C(=O)N[C@H](C(=O)N1C(C)(C)C#C)C(C)C	0
Cc1cc(cc(c1N2C[C@H](C(=NC2=O)[O-])C)C)Br	0
CCCN([C@H]1COC[C@H]1C(=O)[O-])C(=O)N(CC)[C@@H](C)CC	0
C[C@@H](c1nc(cs1)C(=O)NCc2cnc[nH]2)N	0
CN(C)C(=O)[C@@H]1CCC[NH+]1CCC(=O)N(C)CCC[NH3+]	0
CS(=O)(=O)c1ccccc1[N-]S(=O)(=O)c2cccnc2Cl	0
c1cc(ccc1C2=N[C@@H]3[C@H]([C@@H]2c4c([nH]c(=O)[nH]c4=O)N)C(=O)NC(=O)N3)C(F)(F)F	0
C[NH+]1CCC(CC1)N(CC[NH+](C)C)C(=O)[C@H](CC(=O)[O-])[NH3+]	0
CN1C(=O)C[C@@H](C1=O)Nc2cc(nc([nH+]2)N)NN	0
CCn1c2cc[nH+]cc2nc1[C@H](CCS(=O)(=O)C)[NH3+]	0
Cc1cc(=O)n(c(n1)NN)C	0
CC1(CN(CCO1)C(=O)c2ccc(s2)C#CCCO)C	0
C1CC(C1)c2nc([n-]n2)Br	0
c1cc(cc(c1)Cl)CN2C(=O)[C@@]3(CCSC3)NC2=O	0
C[C@@H]1CCC[C@](C1)(C(=O)[O-])NC(=O)[C@@H](C)[NH3+]	0
CC1([C@H]2CC[C@@]1(c3c2nc(c(n3)C#N)C#N)C(=O)N(C)c4ccccc4Cl)C	0
Cc1cc2ncnn2c(c1)S[C@H](C(C)C)C(=O)[O-]	0
CN1[C@@H](COC1=O)COC(=S)[S-]	0
CC(C)Sc1c2cc(ccc2ncn1)N	0
C1COCCC1[C@H]([C@H](C(=O)[O-])[NH3+])O	0
c1cn(c(=O)nc1N)[C@H]2[C@@H]([C@@H]([C@H](O2)CO[P@@](=O)([O-])O[P@@](=O)([O-])OCC[NH3+])O)O	0
CC(C)(C)NC(=O)[C@@H]1CSCN1C(=O)[C@H]2CC(=O)N(C2)C3CC3	0
CCN[C@H]1C[C@H]([C@@H]([C@@H]([C@@H]1O[C@@H]2[C@@H]([C@@H]([C@@](CO2)(C)O)NC)O)O)O[C@@H]3[C@@H](CC=C(O3)CN)N)N	0
C[C@H](C1CC1)N(C)c2c(cc(cc2F)/C=C/C(=O)[O-])F	0
Cc1cc(ccc1Cl)OC2CC(C2)[O-]	0
CC(C)CN(C1CCCC1)C(=O)N2CC(C2)C(=O)[O-]	0
CN(Cc1ccccc1C#CCO)S(=O)(=O)c2cnc[n-]2	0
c1c(cc(c2c1OCO2)Br)[C@H](C(=O)[O-])N3CCOCC3	0
C[C@H](COC)n1c(c(nn1)N)C(C)C	0
Cc1cc(cc(c1[O-])C#N)Br	0
C1C(CC1(C(=O)O)C(=O)[O-])Br	0
C=C(C(=O)[O-])C12CC3CC(C1)CC(C3)C2	0
Cc1c(nn(c1[S-])CC(C)C)C(F)(F)F	0
C[NH+]1CCN(CC1)C(=O)CN2CCN(CC2)CCC[NH3+]	0
CCOc1cc(ccc1O)[C@@H]2c3c(n[nH]c3C(=O)N2Cc4ccccc4Cl)c5ccc(cc5)Cl	0
CC[C@@]1([C@@H](C[C@@H]1OC2C[C@@H](C[C@@H](C2)C)C)[O-])C	0
c1ccc2=[NH+][C@H](C(=c2c1)CCNC(=O)CCC(=O)[O-])/C=C\3/C(=O)NC(=S)N(C3=O)C4CCCCC4	0
c1ccc2c(c1)/C(=C/3\C(=O)N(C(=S)S3)C[C@@H]4CCCO4)/C(=O)N2CC(=O)Nc5ccccc5Cl	0
C[C@@]1(COC[C@H]1NC(=O)Nc2cc(ccc2F)Br)C(=O)[O-]	0
c1c(cncn1)[C@@H]([C@H]2CN3CCN2CC3)O	0
c1c([n+]2c(s1)NCCC2)CCNC[C@]3(CC[NH2+]C3)O	0
C[C@@H]1CC[C@H](C[C@@H]1C)c2[n-]nnn2	0
C[C@H]1CCCN([C@@H]1C)c2nnc(n2C(C)C)[S-]	0
CCCc1c(=O)[nH]c(nc1[O-])c2ccccc2C3CC3	0
CC1(CCCN(C1)c2cccc(n2)N)C	0
Cc1ccsc1[C@H](C)n2c(ccn2)N	0
Cc1ccc(cc1)c2nc([n-]n2)CC#N	0
C1=N[C@H]2C(=[NH+]C(=NC2=N1)[NH-])NNC(=S)N	0
CN(Cc1cscn1)C(=O)NC2(CCCCCC2)C(=O)[O-]	0
COc1cccc(c1)CN2CCN(C[C@@H]2CCO)c3cc(nc(n3)N)N	0
C[C@@H](CN1CCNC[C@@H]1C(=O)NC)C(=O)N	0
CCC[C@H]1CC[C@H]([C@@H](C1)n2cccn2)C(=O)[O-]	0
c1c(c(=O)[nH]c(=O)n1[C@H]2[C@@H]([C@H]([C@H](O2)[C@@H](C(=O)[O-])NC(=O)[C@H]([C@@H]([C@H](COC(=O)N)O)O)N)O)O)CO	0
C[C@H]([C@@H](C(=O)[O-])NC(=O)[C@]1(CCCC[NH2+]1)C)O	0
CCN(CC)c1ccc(cc1)/C=C(/C(=O)N/N=C(/C)\c2ccc3c(c2)OCCO3)\NC(=O)c4ccccc4	0
C[C@H](C(=O)OC)[N-]S(=O)(=O)N1CCC(CC1)C(C)(C)C	0
c1cc(ccc1[C@H](CC(=O)NNC(=O)c2ccc3c(c2)OCO3)NC(=O)N)Cl	0
CCOc1ccc(c(c1)[C@H]2[C@H]3CCCCC=C3C(=C(C2(C#N)C#N)[NH3+])C#N)OCC	0
Cc1c(c(c(c[nH+]1)CSC[C@H](C(=O)N[C@H](C)C(=O)N2CCC[C@H]2C(=O)[O-])[NH3+])CO)[O-]	0
c1cc2c(cc1Cl)nc([nH]2)C=O	0
c1ccc2c(c1)CC[C@@H](C2)c3nc(on3)CCC(=O)[O-]	0
Cc1ccc(c(c1)Br)NC(=O)CSc2nc3cc([nH]c3c(=O)n2Cc4ccco4)C	0
c1ccc2c(c1)C[C@@H](O2)C[S-]	0
CC(C)CN(c1c(n(c(=O)[nH]c1=O)Cc2ccccc2)N)C(=O)C[NH+]3CCC[C@@H]3c4cccn4C	0
CCC[C@@]1(CCN(C1)C(=O)[C@H]2C[C@@H]2C)C(=O)[O-]	0
c1cn(cn1)CCCNC(=O)c2c3c(on2)CCCC3	0
Cc1c(cccc1Cl)NS(=O)(=O)c2ccc(cc2)[O-]	0
C[C@@H]1CCCC[C@@H]1NC(=O)c2[nH]nc(n2)C(C)C	0
c1ccc(cc1)COC(=O)NCC(=O)N2CCC[C@H]2C(=O)N[C@@H](CCCNC(=[NH2+])N)C(=O)Nc3ccc4c(cc(=O)oc4c3)C(F)(F)F	0
c1cc2c(cc1NCc3ccc(cc3[O-])O)CCC2	0
c1c(sc(n1)C2CCCCC2)[O-]	0
C[C@H]1CC2=C(C(=S)N=C([C@]2(C[NH+]1C)C)[O-])C#N	0
C1CCC[NH+](CC1)CCNC(=O)CC2CCN(CC2)C(=O)NC3CCCCC3	0
C[C@@H](CCNC(=O)[C@]1(CCOC1)N)O	0
CC(C)Oc1ccc(cc1CO)C[NH+]2CCC[C@H](C2)Nc3ccc4c(c3)OCO4	0
CC1([C@@H]2C(=c3ccccc3=[NH+]2)C[C@@H]4N1C(=O)N(C4=O)Cc5ccccc5)C	0
Cc1ccc(c(c1)C)n2c(cc(n2)COC)[O-]	0
CC[C@@H]1CCCC[NH+]1CCNC(=O)N2CCC[C@@H](C2)CNC(=O)C(C)(C)C	0
Cc1ccc(cc1)[C@@H](Nc2ccc(cc2)N3CCCC3=O)[P@](=O)(O)[O-]	0
Cc1ccc(cc1)N2C[C@H](CC2=O)C(=O)Nc3nnc(s3)[C@H]4CC(=O)N(C4)c5ccc(c(c5)Cl)C	0
CN(Cn1c(nc(n1)c2ccc(cc2)Cl)[S-])OC	0
C[C@@H](C(=O)[O-])NC(=O)[C@@H](CC#C)[NH3+]	0
CC1(C[C@@](CSC1)(CC(=O)[O-])N(C)C)C	0
C[C@@H](c1nc(no1)C(C)C)NC[C@H]2CCCn3c2ncc3	0
CS(=O)(=O)c1cccc2c1NCCC2	0
c1csc2c1nc(nc2[O-])CCl	0
Cc1ccc(cc1)Cn2c(c(c(n2)C)NC(=O)c3cc4n(n3)[C@@H](C[C@H](N4)c5ccccc5)C(F)(F)F)C	0
CCOC(=O)[C@H]1CCNC(=O)[C@H]1O	0
c1ccc2c(c1)cccc2NC(=O)[C@@H]3CC=CC[C@H]3C(=O)[O-]	0
CCn1c(nnc1SCC(=O)Nc2cc(ccc2OC)C)[C@@H](C)NC(=O)c3ccc(c(c3)Cl)Cl	0
OC(=O)Cc1csc(SCc2ccc(F)cc2)n1	1
CCOC(=O)C1CCNC(=O)C1O	1
COc1ccccc1N1CCN(CC1)C(=O)c1ccc2NC(CCCc3ccccc3C)C(=O)Nc2c1	1
COc1ccccc1N1CCN(CC1)C(=O)c1ccc2NC(CSCc3ccccc3C)C(=O)Nc2c1	1
OC(=O)c1sc2cc(F)ccc2c1Cl	1
OC(=O)c1cnc2ccccc2c1O	1
CCOC(=O)c1sc(=O)[nH]c1C(F)(F)F	1
N=c1c(cnc2sccn12)C(=O)NCCc1cn2CCSc2n1	1
NOC(=O)c1ccc(CCCC2Nc3ccc(cc3NC2=O)C(=O)N2CCN(CC2)c2ncccn2)cc1	1
CCOC(=O)c1cnc2ccccc2c1O	1
Clc1ccc(s1)-c1nnn[nH]1	1
CCC(=O)Nc1nc(C)c(s1)-c1csc(Nc2ccc(cc2)N(C)C)n1	1
Cc1n[nH]c(C)c1Cc1ccc(O)cc1	1
CCCc1cc(=O)n2ncnc2[nH]1	1
CN(C)C(=O)c1c[nH]c2cc(ccc2c1=O)N(C)C	1
CC(=O)N[C@@H]1C(O)O[C@H](CO)[C@@H](O)[C@@H]1O	1
CN(C)C(=O)c1ccc2c(c1)[nH]cc(c2=O)S(=O)(=O)c1ccccc1	1
COC(=O)c1ccc(cc1)-c1ccc(\C=C2/C(=O)N(N=C2C(F)(F)F)c2ccc(cc2)S(N)(=O)=O)o1	1
COC(=O)c1ccc(NC(C)=O)cc1O	1
CC(C)OC(=O)c1ccc(cc1)-c1ccc(\C=C2/C(=O)N(N=C2C(F)(F)F)c2ccc(cc2)S(N)(=O)=O)o1	1
OC(=O)c1c[nH]c2ccc(cc2c1=O)S(=O)(=O)N1CCCCC1	1
OC(=O)c1cccnc1Nc1cccc(c1)C(F)(F)F	1
OC(=O)c1cc2cc(ccc2s1)C(F)(F)F	1
CO[C@H]1O[C@H](CO)[C@@H](O)[C@H](O)[C@@H]1O	1
CN1CCN(CC1)c1ccc(\C=C2/Sc3ccccc3C2=O)cc1[N+]([O-])=O	1
CCN1CCN(CC(C)c2ccc(F)cc2)CC1	1
CCOC(=O)c1cc(=O)c2cccc(C(=O)OCC)c2[nH]1	1
NC[C@H]1O[C@H](O[C@H]2C[C@@H]([C@H](C[C@@H]2OCCN=[N+]=[N-])C(=O)NCc2ccc(CO)cc2)C(=O)NCc2ccc(CO)cc2)[C@@H](O)[C@@H](O)[C@@H]1O	1
OC(=O)c1cc(ccn1)C(F)(F)F	1
Oc1nc2sccn2c(=O)c1C(=O)NCCc1c[nH]c2ccccc12	1
CN(c1ccc(C)c(C)c1)S(=O)(=O)c1ccc2[nH]cc(C(=O)N3CCN(CC3)c3ccccc3)c(=O)c2c1	1
NC[C@@]1(O)C(O)O[C@H](CO)[C@@H](O)[C@@H]1O	1
NS(=O)(=O)c1ccc(CCCC2Nc3ccc(cc3NC2=O)C(=O)N2CCN(CC2)c2ccncc2)cc1	1
CCOC(=O)c1cc(=O)c2cccc(F)c2[nH]1	1
C[C@@H]1O[C@@H](O)[C@@H](O)[C@H](O)[C@@H]1O	1
OC(=O)c1nsc(Cl)c1Cl	1
CCOC(=O)c1c[nH]c2ccc(cc2c1=O)N(C)C	1
NC(=O)[C@H](CCC(O)=O)NC(=O)[C@H]1C[C@@H](O)[C@H](O)[C@H](O)[C@H]1SCCCCSCc1cccc(F)c1	1
CC1(C)CC(=O)c2ccc(O)cc2O1	1
NC(=O)c1ccc(CCCC2Nc3ccc(cc3NC2=O)C(=O)N2CCN(CC2)c2ncccn2)cc1	1
Fc1ccc2c(c1)[nH]cc(c2=O)S(=O)(=O)c1ccccc1	1
CCOC(=O)c1cccc2c1[nH]cc(C(=O)OCC)c2=O	1
OC(=O)c1ccc2cc(F)ccc2c1	1
OC[C@H]1O[C@H](O)[C@@H](O)[C@@H](O)[C@@H]1O	1
C[C@@H]1O[C@@H](O[C@@H]2[C@@H](NC(C)=O)[C@H](O)O[C@H](CO)[C@H]2O[C@@H]2O[C@H](CO)[C@H](O)[C@H](O)[C@H]2O)[C@@H](O)[C@H](O)[C@@H]1O	1
OC[C@H]1O[C@H](O[C@H]2C[C@@H]([C@H](C[C@@H]2OCCN=[N+]=[N-])C(=O)NCc2ccc(CO)cc2)C(=O)NCc2ccc(CO)cc2)[C@@H](O)[C@@H](O)[C@@H]1O	1
C[C@@H]1O[C@@H](NC(=O)[C@H]2CCCC[C@H]2NC(=O)c2cc(O)cc(O)c2)[C@@H](O)[C@H](O)[C@@H]1O	1
CN(C)C(=O)c1c[nH]c2ccc(F)cc2c1=O	1
Nc1ccc(Oc2ccccc2C(O)=O)cc1	1
COC(=O)[C@H]1C[C@H](O)[C@H](O)C[C@@H]1C(=O)N[C@@H]1CCCC[C@@H]1C(=O)N[C@@H]1O[C@@H](C)[C@@H](O)[C@@H](O)[C@@H]1O	1
CCNC(=O)N1CCN(CC1)c1ccccc1O	1
Fc1cccc(Cl)c1CSCC1Nc2ccc(cc2NC1=O)C(=O)N1CCN(CC1)c1ccccc1	1
OCCCc1c[nH]nc1C(F)(F)F	1
NCc1cn(nn1)[C@H]1[C@@H](O)[C@H](O)[C@@H](CO)O[C@@H]1O[C@H]1C[C@@H]([C@H](C[C@@H]1OCCCl)C(=O)NCc1ccc(CO)cc1)C(=O)NCc1ccc(CO)cc1	1
CN(C)C(=O)c1c[nH]c2c(F)cccc2c1=O	1
CCOC(=O)c1cc(n[nH]1)C(F)(F)F	1

## Sheet: File S2
Supplementary File S2: Training dataset comprising active (lebeled as 1) and inactivae (lebeled as 0).
Smiles	Label
C[C@@H]1O[C@@H](O)[C@@H](O)[C@H](O)[C@@H]1O	1
c1ccc2c(c1)CCC[C@@H]2NC(=O)CSC3=NC=NC4=NC=N[C@H]43	0
CCOC(=O)c1cccc2c1ncc(c2[O-])C(=O)OCC	0
Cc1c(c(sc1C(=O)N)NC(=O)CNCc2ccc(cc2)OC)C(=O)OCCOC	0
CC(C)[C@@H](c1cccs1)NC(=O)N2CCOC[C@@H]2C(=O)[O-]	0
CC[C@@]1([C@H](C[C@@H]1O[C@@H]2C[C@@H](CC(C2)(C)C)C)[O-])C	0
c1ccc(cc1)C[C@H](C(=O)[O-])SCc2ccccc2C#N	0
c1cc2c(cc1c3ccc(nc3)N)COC2	0
C[C@H]([C@@H](C(=O)N[C@@H](CCCCNC(=O)OCc1ccccc1)C(=O)N2CCC[C@H]2C(=O)N[C@@H](CCCNC(=[NH2+])N)C(=O)[O-])[NH3+])O	0
c1ccc2c(c1)cccc2C3CC(C3)[O-]	0
Cc1c(n(c2c1c([n+](cn2)CCN3CCOCC3)N)CCN(C)C)C	0
C[C@H](C(=O)Nc1ccc(cc1Cl)F)Sc2nnc(n2C[C@H]3CCCO3)c4c[nH]c5c4cccc5	0
C[C@H](C(=O)N)NC(=O)c1nc([nH]n1)N	0
Cc1ccc(cc1)N2C[C@H](CC2=O)C(=O)Nc3nnc(s3)[C@H]4CC(=O)N(C4)c5ccc(c(c5)Cl)C	0
Cc1ccccc1CCC[C@H]2C(=O)Nc3cc(ccc3N2)C(=O)N4CCN(CC4)c5ccccc5OC	0
C[C@@H](C(=O)[O-])NC(=O)[C@@H](CC#C)[NH3+]	0
CCOc1ccc(cc1OC)[C@@H]2c3c(n[nH]c3C(=O)N2Cc4ccc(cc4)F)c5cc(cc(c5O)C)C	0
CCN1C(=O)/C(=C\c2cc(cs2)Br)/NC1=O	0
OC(=O)c1cnc2ccccc2c1O	1
C1Cc2c(c(nc(c2C#N)[S-])C(F)(F)F)C1	0
C[C@@]1(COC[C@H]1NC(=O)NCc2cccc(c2)Br)C(=O)[O-]	0
CCCN([C@H]1COC[C@H]1C(=O)[O-])C(=O)N(CC)[C@@H](C)CC	0
c1ccc(cc1)CSc2[nH]c(=O)c3c(n2)NC4=C([C@@H]3c5ccc(cc5)Br)C(=O)CCC4	0
CC[C@H]1[C@H](C[C@@H]1[O-])c2c(nn(c2C)C)C	0
c1c(cnc(c1Cl)C2CC2)[O-]	0
C[C@@H]1CCC[C@H](C1)c2cc(on2)CN	0
C[C@@H]1C[C@H]1n2c(nnc2[S-])C(C)C	0
C[C@@H]1C[NH+](CC[C@@H]1N2CCC[C@@H]2C(=O)[O-])C	0
c1csc2c1nc(nc2[O-])CCl	0
CS(=O)(=O)CC[C@@H](C(=O)N(CC#C)[C@H]1CCS(=O)(=O)C1)[NH3+]	0
CCC[C@]1(CCCN(C1)C(=O)c2c(nc(o2)CC)C)C(=O)[O-]	0
c1cc(cnc1)c2nc(cc(n2)[O-])[C@@H]3CCCN(C3)Cc4ccncc4	0
C1CCC(C1)SC2(CC=CC2)C(=O)[O-]	0
Cc1c(sc2c1c(=O)n(c(n2)SCC(=O)Nc3c(c4c(s3)CCC4)C(=O)N)CCC[NH+]5CCOCC5)C	0
c1ccc(cc1)S(=O)(=O)c2c[nH]c3cc(ccc3c2=O)F	0
c1ccc(cc1)CCn2c3c(c(=O)[nH]c2=O)[C@](C(=O)N3)(C(F)(F)F)NC(=O)c4cccs4	0
CC1([C@H]([C@@H]1C(=O)[O-])C(=O)N(C)CC(C)(C)C)C	0
C1CCC(C1)[C@@H]2CC[C@H]2C(=O)[O-]	0
Cc1cc(cc(c1Cl)C)O[C@H]2CS(=O)(=O)C[C@@H]2O	0
CC(C)(C)CNC(=O)CC1(CCCCCC1)C(=O)[O-]	0
C=CCCC(=O)N1CCCC[C@@H]1CC(=O)[O-]	0
CCOc1cc(ccc1O)[C@@H]2c3c(n[nH]c3C(=O)N2Cc4ccc(cc4)Cl)c5ccc(cc5)Cl	0
CN[C@H]1CCCN(C1=O)C2CC(C2)[O-]	0
CN(CC[C@H](CC(=O)N[C@@H]1C=C[C@@H](O[C@@H]1C(=O)[O-])n2ccc(nc2=O)N)[NH3+])C(=[NH2+])N	0
CC[C@@H]1CC[C@](C1)([C@@H]2CCC[C@@H](C2)C)C(=O)[O-]	0
C[C@@]1(CCCO1)[C@H](c2ccc3c(c2)oc(n3)[O-])Br	0
CCCCNc1ccc(cc1NCC(=O)NC(=O)NCC(C)C)S(=O)(=O)N(CC)CC	0
CCCn1cc(c(n1)N)S(=O)(=O)[N-]c2cc(ccc2F)Br	0
Cc1c(nc(nc1C)S[C@@H](C(C)C)C(=O)[O-])C	0
CCCCOc1ccc(cc1)[C@@H]2c3c(n[nH]c3C(=O)N2[C@H]4CCS(=O)(=O)C4)c5cc(c(cc5O)C)C	0
CCCS(=O)(=O)[N-]c1c(ccc(c1C)N)C	0
COc1c(c(ncn1)N2CCC3(CCCC3)CC2)N	0
Cc1cc(ncc1Br)[N-]S(=O)(=O)c2c(noc2C)C	0
C[C@]1(c2cccc(c2C(=O)C3=C([C@]4([C@@H](C[C@@H]31)[C@@H](C(=C(C4=O)C(=O)NC[NH2+][C@H](CCCC[NH3+])C(=O)[O-])[O-])N(C)C)O)O)O)O	0
c1cc2c(cc1Cl)N=C(C2(F)F)[O-]	0
Cc1cc(cc(c1)N2C(=O)[C@@H]3[C@H](C2=O)N(N=N3)c4ccc(cc4)Br)C	0
CC[C@@](C)(c1nccs1)NC(=O)Nc2c(cn(n2)c3ccccc3Cl)C	0
CCN[C@H]1COC[C@H]1c2nnc3n2ccc(c3)C	0
C1C(CC1[NH2+]CCC(=O)N)N	0
CNCCSc1n[nH]c(=O)n1C	0
C[C@@H](CN1CCNC[C@@H]1C(=O)NC)C(=O)N	0
Cc1ccc(c(c1)C)NC(=O)C2=c3n(c(=O)/c(=C/C(=O)OC)/s3)C(=C([C@H]2c4ccc(cc4)OC)C#N)N	0
C[C@H](C[NH+](C)[C@@H](C)c1ccccc1Cl)C#N	0
CC(C)CN(C1CCCC1)C(=O)N2CC(C2)C(=O)[O-]	0
C1CO[C@H](CN1)c2nc([nH]n2)N	0
Cc1cnc(nc1NC[C@@H]2CCOC2)NC	0
c1cnnc(c1CN)NCCO	0
C[NH+]1CCC(CC1)N(CC[NH+](C)C)C(=O)[C@H](CC(=O)[O-])[NH3+]	0
C[C@@H](c1nc(no1)C(C)C)NC[C@H]2CCCn3c2ncc3	0
c1c(c2c(s1)CCCC2)/C(=N/C#N)/[O-]	0
Cc1c(c(c(c2c1OC(CC2)(C)C)C)S(=O)(=O)/N=C(/N)\NCCC[C@@H](C(=O)[O-])[NH3+])C	0
Cc1c(oc(c1C#N)NC(=O)[C@H](C)N2CCCC2)C	0
Cc1c2cc3c(cc2oc(=O)c1CC(=O)N[C@@H](CCCNC(=O)N)C(=O)N[C@@H](CSCc4ccccc4)C(=O)[O-])oc5c3CCCC5	0
C1CN[C@@H](C[NH2+]1)C(=O)[O-]	0
c1nc(n(n1)[C@H]2CCO[C@@]3(C2)CCSC3)CO	0
CN1C(=O)C[C@@H](C1=O)Nc2cc(nc([nH+]2)N)NN	0
C=CCC1(CCCCC1)C(=O)[O-]	0
CCn1cccc1/C=C\[C@@]2(COC(=O)N2)C	0
CN1C(=O)[C@H](/C(=N\N)/NC1=O)[NH3+]	0
C[C@]12CCC(=O)C=C1CC[C@@H]3[C@@H]2[C@H](C[C@]4([C@H]3CC[C@@]4(C(=O)COC(=O)CCC(=O)N[C@H](Cc5ccc(c(c5)O)O)C(=O)OC)O)C)O	0
c1ccc(cc1)CN2C[NH+]=C(SC2)c3ccccc3	0
CNCc1ccnc(n1)[C@H]2COc3ccccc3O2	0
[H]/N=C\1/N([C@@H]2CS(=O)(=O)C[C@@H]2S1)c3ccc(cc3)Cl	0
CC(C)C[C@@H](C(=O)N[C@@H](C(C)C)C(=O)N(C)[C@@H](Cc1ccccc1)C(=O)N[C@@H](Cc2ccccc2)C(=O)N)N(C)C(=O)[C@H](CCCC[NH3+])NC(=O)C	0
C1C[C@H](COC1)c2[n-]nc(n2)C[NH3+]	0
C[C@@H]1O[C@@H](O[C@@H]2[C@@H](NC(C)=O)[C@H](O)O[C@H](CO)[C@H]2O[C@@H]2O[C@H](CO)[C@H](O)[C@H](O)[C@H]2O)[C@@H](O)[C@H](O)[C@@H]1O	1
C1C[C@H]([C@H](C1)SC2COC2)C(=O)[O-]	0
CC[C@H]1CCCC[C@@H]1n2c(nnn2)SCC(=O)[O-]	0
CCN(Cc1ccc(cc1Cl)[N+](=O)[O-])C[C@@H](C)C(=O)[O-]	0
[H]/N=C(\C1=NN=C[C@@H]1Br)/[S-]	0
OC(=O)c1nsc(Cl)c1Cl	1
Cc1ccsc1[C@H](C)n2c(ccn2)N	0
Cn1c(c(c(=O)n(c1=O)C)C(=O)C[NH+]2CCC[C@@H]2C(=O)N(C)C)N	0
c1ccc2c(c1)-c3ccccc3C2COC(=O)N[C@@H](Cc4cnc[nH]4)C(=O)N[C@H](CCC(=O)N)C(=O)N5CCC[C@@H]5C(=O)[O-]	0
C[NH+](C)C[C@@H]1C[C@@H](CN1S(=O)(=O)N2CC[NH2+]CC2)O	0
c1nc(nn1CC(=O)NC[C@@H]2CCC(=O)N2)N	0
C[C@@H](CO)NC(=O)[C@]1(COC[C@@H]1N)C	0
CC(C)(C)[C@@H]\1CCCC/C1=N\OCC(=O)[O-]	0
Cc1ccc(cc1C)[N-]S(=O)(=O)[C@@H](C)C#N	0
CC(=O)[C@]1(CC[C@@H]2[C@@]1(CC[C@@H]3[C@@H]2CCC4=C/C(=N\OCC(=O)N[C@@H](Cc5c[nH]c[nH+]5)C(=O)OC)/CC[C@]34C)C)O	0
C1C(CC1(C(=O)O)C(=O)[O-])Br	0
C[C@@H]1C2=C([C@@H](O[C@@H]2C)NC(=O)CS[C@@H]3NN=C(S3)NCc4ccccc4)C(=O)NN1	0
CC[C@]1([C@@H](C[C@@H]1Oc2cc(ccc2[N+](=O)[O-])C)[O-])C	0
C[C@@H]1C[C@H]1n2c(nnn2)c3ccc(c(c3)N)Cl	0
CC[C@H](C)[C@H](C)n1cnnc1[S-]	0
c1[nH+]c(c2c(n1)n(c(n2)NCCCCCC[NH3+])[C@H]3[C@@H]([C@@H]([C@@H](O3)CO[P@@](=O)([O-])O[P@@](=O)([O-])O[P@@](=O)(O)[O-])O)O)N	0
Cc1cc(cc(c1C)C(=O)[O-])NC(=O)N[C@H]2C[C@@H]2C	0
C[C@@H](c1nnc(n1N)N)O	0
C[C@H]1C[C@@H]1c2nc(on2)[C@@H](c3ccccc3)O	0
Cc1ccc(cc1)N2C[C@H](CC2=O)C(=O)N[C@]3(CCS(=O)(=O)C3)C	0
CC1CC[NH+](CC1)C2(CCOCC2)C(=O)[O-]	0
C[C@@H]1CCC[C@H](C1)CC(=O)C(=O)[O-]	0
c1cc(ccc1C#N)[C@H]2C(=NC(=O)N2)[O-]	0
CN[C@H]1CCCN(C1)c2c(cncn2)I	0
CC(C)COc1ccc(cc1Br)C(=O)NNC(=O)COc2ccc(cc2Cl)Cl	0
C[C@H]1[C@H](O[C@@H]([C@@H]1c2[n-]c3cc(cnc3n2)Br)C)C	0
Cc1cc(c(c(c1)OC2=C(C(=O)[C@H]([C@]([C@H]2[O-])(C)OC)O)C)C)O	0
CC[C@@H]1CC[C@H]([C@@H](C1)[NH+](C)[C@@H]2CCSC2)C#N	0
CC(C)c1c[nH]c(n1)[C@H]2CCCCCN2	0
CC(C)c1cc(=O)[nH]c(n1)n2c(cc(n2)c3cccs3)NC(=O)[C@H]4CC(=O)N(C4)c5ccc(cc5)Cl	0
CC(C)C[C@@H](C(=O)N[C@@H](CCCNC(=[NH2+])N)C(=O)N[C@@H](Cc1ccccc1)C(=O)N)NC(=O)[C@H](Cc2ccccc2)[NH3+]	0
CN[C@@H]1c2cc(c(cc2NC1=O)Sc3[n-]ncn3)Br	0
Cc1nccc(n1)C/N=C/2\NC[C@H](S2)C	0
CN[C@@H]1CCCN(C1=O)[C@H]2CCS(=O)(=O)C2	0
CC[C@H]([C@@H](C)c1nc(no1)[C@@H]2CN(CCO2)C(C)C)O	0
CC(C)C[C@H](C(=O)N[C@H](CCCNC(=[NH2+])N)C(=O)[O-])NC(=O)[C@@H](Cc1ccccc1)NC(=O)CNC(=O)COc2ccc3c(c2)occ(c3=O)c4ccc5c(c4)OCCO5	0
CC1(C)CC(=O)c2ccc(O)cc2O1	1
COc1ccc(cc1OC)[C@H](c2c3cc(c(cc3ccn2)OC)O)NS(=O)(=O)c4ccc5ccccc5c4	0
c1cnn(c1)CCn2cncc2CN	0
C[C@@H]1CNC[C@H](N1S(=O)(=O)C(C)(C)C)C	0
Cc1ccc2c(c1)[nH]c(n2)[C@@H](C)Nc3ccncn3	0
NC[C@@]1(O)C(O)O[C@H](CO)[C@@H](O)[C@@H]1O	1
c1cc(c(cc1NCCCc2c([nH]c(nc2=O)N)N)F)C(=O)N[C@@H](CCC(=O)O)C(=O)[O-]	0
CN1C(=O)C[C@@H](C1=O)N[C@H]2CCC[C@@H](C2)OC	0
c1ccc2c(c1)cc(c(n2)Cl)Cn3cc(c(n3)[N+](=O)[O-])Br	0
C[C@H](C(=O)Nc1ccccc1Br)Sc2ccc(cc2)NC(=O)c3cccc(c3)[N+](=O)[O-]	0
Cc1ccc(cc1)C(=O)Nc2ccc(cc2)C(=O)N/N=C/C3=c4ccccc4=[NH+]C3	0
C[C@@H]1CCC/C(=C/2\CC(=O)NC2=O)/[C@@H]1C	0
c1cc2c(cc1S(=O)(=O)/N=C(/C=C\c3ccsc3)\[O-])OCCO2	0
c1ccc(c(c1)NCC(=O)Nc2ccc(cc2)[NH+]3CCCCC3)n4cccn4	0
C[C@@H]1CN[C@H](CN1[C@@H]2CS(=O)(=O)C=C2)C	0
C[C@H](C(=O)N1CCOCC1)[NH+](C)CC(=O)N2CC[NH2+]CC2	0
NS(=O)(=O)c1ccc(CCCC2Nc3ccc(cc3NC2=O)C(=O)N2CCN(CC2)c2ccncc2)cc1	1
c1ccc2c(c1)CC[C@@](C2)(C#N)[C@]3(CCS(=O)(=O)C3)O	0
Cc1nc(co1)c2nn3c(nnc3s2)c4cc(ccc4F)Br	0
Cc1ccc(cc1)S(=O)(=O)CNC(=O)[C@@H](c2ccc(cc2)O)N(c3ccccc3Cl)C(=O)C=C(C)C	0
C[C@H](C(=O)NCCCC(=O)N)[NH3+]	0
c1c(cc(c2c1OCO2)Cl)CCCC(=O)[O-]	0
C[C@@H](CC#N)NC(=O)CBr	0
Cn1cc(cn1)[N-]S(=O)(=O)c2cc(cc(c2Br)N)Cl	0
CN(c1ccc(C)c(C)c1)S(=O)(=O)c1ccc2[nH]cc(C(=O)N3CCN(CC3)c3ccccc3)c(=O)c2c1	1
c1ccc(cc1)OCCn2cnnc2[S-]	0
CC(C)(C)CNC(=O)N[C@@H]1CCC[C@H](C1)C(=O)[O-]	0
C1C[C@](C[C@@H]1N2CCS(=O)CC2)(C(=O)N)N	0
c1cc2cnccc2c(c1)n3c(c4ccsc4nc3=S)[O-]	0
c1cc2c(cc1C#N)c(c([nH]2)OC(=O)C[C@](CC(=O)O)(C(=O)[O-])O)c3ccc(cn3)C[NH+]4CCOCC4	0
c1cscc1c2nc(on2)[S-]	0
Cc1ccc2cc(c(=O)[nH]c2c1C)CN(C[C@@H]3CCCO3)S(=O)(=O)c4c(ccc5c4nsn5)C	0
Cc1ccc(cc1N)S(=O)(=O)[N-]c2cnc(cn2)Br	0
Cc1ccc(cc1)NC(=O)COc2ccc(cc2)[C@H]3Nc4ccccc4S(=O)(=O)N3Cc5ccccc5	0
c1cn(c(n1)CN2CCNC[C@@H]2C#N)C(F)F	0
CC[NH+](CC)c1ccc(cc1)/C=C\2/C(=O)c3c(cc4c(c3O2)C[NH+](CO4)Cc5ccc6c(c5)OCO6)C	0
CC1([C@H](N2[C@H](S1)[C@H](C2=O)N[C@H]([C@H](c3ccc(cc3)O)[NH3+])O)C(=O)[O-])C	0
Cc1ccc(cc1C)N2CN(Cn3c2nc(c(c3=O)C)C)C[C@@H]4CCCO4	0
C1C[C@H](O[C@H]1C[NH3+])c2nnc(n2N)N	0
C[C@]1([C@@H]([C@H](O[C@H]1N2CN=C3C2=N[C@](NC3=O)(NC(=O)c4ccccc4)Cl)CO)O)O	0
CCOC(=O)c1cc(c2cccc(c2n1)F)[O-]	0
c1ccc(cc1)O[C@@H]2C[C@@H](C23CCCCCC3)[O-]	0
C[C@@H]1CCC[C@H](C1)C[C@@H](C(=O)OC)N	0
C1CC[C@@H]([C@H](C1)C(=O)[O-])[NH2+]C2CC2	0
CCC[C@@H](C)C(=O)N1CC(C1)CC(=O)[O-]	0
CC[C@H]1C(=O)N([C@H](CC(=O)N1)C)CCCS(=O)(=O)C	0
c1c(c(c2c(n1)OCCO2)[O-])Cl	0
CCc1[nH+]c2ccccc2n1CC3(CCC3)CS	0
c1ccc2c(c1)CC[C@H]2NCc3[nH]ccn3	0
CC(C)C[C@@H](C(=O)N[C@H](CCC[NH+]=C(N)N)C(=O)N1CCC[C@@H]1C(=O)NCC(=O)N)[NH3+]	0
C[C@@H](c1csc(n1)c2[n-]ncn2)O	0
C[C@@]1(C(=O)N(C(=O)N1)CCOC)c2ccc(cc2)OC	0
CC(C)C[C@@H](C(=O)[O-])NC(=O)[C@H](Cc1ccccc1)NC(=O)C(C)(C)NC(=O)C(C)(C)NC(=O)[C@H](Cc2ccc(cc2)O)N(CC=C)CC=C	0
Cc1ccc2c(c1)[nH]c([nH+]2)S[C@@H](C)C(=O)Nc3cc(ccc3OC)OC	0
CC(C)C[C@@H]1C(=O)NC(C(=O)N1CCn2cccn2)(C)C	0
Cc1c(c(nc(n1)C)[S-])C(=O)OC	0
CC(C)C[C@H](C(=O)N[C@H](CCCNC(=[NH2+])N)C(=O)[O-])[NH2+]C[C@@H](Cc1ccccc1)NC(=O)c2c(c(=O)c3ccc(cc3o2)O)c4ccc(cc4)F	0
C[C@H]1C[C@H]([C@@H]([C@@H](/C=C(\[C@@H]([C@@H](/C=C\C=C(\C(=O)Nc2cc(cc(c2O)[C@@H]1OC)O)/C)C)OC(=O)N)/C)C)OC)OC	0
C[C@@H]1CCC[C@H](C1)c2nc(on2)c3ccc(nc3)N	0
c1ccc(cc1)S(=O)(=O)c2cnc3cc(ccc3c2[O-])F	0
CC(C)[C@]1(C[C@@H](c2c1cccc2)N=O)C(=O)[O-]	0
CCCC1CCC(CC1)NC(=O)[C@H]2[C@H](C2(C)C)C(=O)[O-]	0
COc1ccccc1N1CCN(CC1)C(=O)c1ccc2NC(CCCc3ccccc3C)C(=O)Nc2c1	1
CCN(CC)c1ccc(cc1)/C=N/Nc2nnc(n2N)SCC(=O)Nc3ccc(cc3)C(=O)C	0
Cc1c(c(=O)n(n1C)c2ccccc2)NC(=O)c3c4c(nc5ccccc5[nH+]4)n(c3N)c6ccccc6	0
CC(C)c1nc(sn1)N2CC[C@@H](C2)CO	0
CC(C)SC1(CC2(C1)CCC2)C(=O)[O-]	0
Cc1ccc(c(c1)[C@@H]2CCC[NH+]2Cc3nnc(o3)c4cc(oc4C)C)C	0
CC(C)(C)N1CCN(CC1)[C@H]2CS(=O)(=O)C[C@H]2O	0
c1c(c(=O)[nH]c(=O)n1CCO)N	0
c1cc(c(cc1O)[O-])C(=O)CN2CCC[C@H]3[C@@H]2CCCC3	0
C1CCN(C1)c2c(nsn2)[O-]	0
C[C@H](c1cnccn1)NC2CC(C2)[O-]	0
C[C@]1(CO[C@H]([C@@H]([C@@H]1NC)O)O[C@@H]2[C@H](C[C@H]([C@@H]([C@@H]2O)O[C@H]3[C@@H](CC=C(O3)CN)N)N)[NH3+])O	0
C1COC[C@H]1C2(CCOCC2)C(=O)[O-]	0
CC1(CCCN(C1)Cc2cc(cs2)/C=C/C(=O)[O-])C	0
c1cnn(c1)[C@H]2CCCCCC[C@@H]2O	0
C1C[C@@H](O[C@@H]1CN)c2[nH]c(=O)[nH]n2	0
C[C@@H]([C@H](C)O)n1cc(nn1)CCO	0
C[C@@H](C(=O)N[C@@H](CC(=O)[O-])C(=O)CCl)NC(=O)[C@H](C(C)C)NC(=O)[C@H](Cc1ccc(cc1)O)NC(=O)OCc2ccccc2	0
C[NH+](C)CCN1CC[NH+](CC1)[C@H]2CC[C@@](C2)(C(=O)[O-])[NH3+]	0
C1CS(=O)(=O)C[C@@H]1CN2C[C@@H](CC2=O)CO	0
Cc1ccc(c(c1)NC2=NC(=O)/C(=C/c3cccc(c3OC)OC)/S2)O	0
CCCc1c(snn1)C(=O)N[C@]2(CCC[C@H](C2)C)C(=O)[O-]	0
CC(C)C1CCC(CC1)c2nc(on2)COCC(=O)[O-]	0
Oc1nc2sccn2c(=O)c1C(=O)NCCc1c[nH]c2ccccc12	1
CC[C@@H]1C[C@](CCO1)(Cc2cc(nn2C)C)O	0
C/C(=N/Nc1[nH]nc(n1)SCC(=O)NCc2ccc3c(c2)OCO3)/c4ccc5ccccc5c4	0
Cn1c(=O)cc(n(c1=O)CC=C)N	0
C[C@H](C(=O)[O-])N[C@H]1CSCCC1(C)C	0
C[C@H]1CCC[C@@](C1)(C2CCC(CC2)C)C(=O)[O-]	0
CN1[C@H]([C@@H](c2ccccc2C1=O)C(=O)Nc3nc4ccc(cc4s3)OC)c5ccc(c(c5)OC)OC	0
c1c(c(=O)[nH]c(=O)n1[C@@H]2[C@@H]([C@@H]([C@@H](O2)[C@@H](C(=O)[O-])NC(=O)[C@@H]([C@@H]([C@@H](COC(=O)N)O)O)N)O)O)CO	0
c1cc2c(cc1[N-]S(=O)(=O)c3cc(cnc3)Br)OCCO2	0
c1ccc(cc1)C/N=C/c2cc(ccc2[O-])Cl	0
c1cc(ccc1C2=N[C@@H]3[C@H]([C@@H]2c4c([nH]c(=O)[nH]c4=O)N)C(=O)NC(=O)N3)C(F)(F)F	0
C[C@H](C(=O)NC(=O)NC)[NH2+][C@@H](C)C(=O)[O-]	0
Cn1cc(c(=[NH2+])nc1N)N	0
c1cc(c2c(c1)c([nH]n2)Cl)C#N	0
c1cncnc1[C@@H]([C@H](CO)N)O	0
CC1(CCCN(C1)c2cccc(n2)N)C	0
C1C[C@H](C[C@@H](C1)[C@@H](C(=O)[O-])F)C2CC2	0
Cc1ccc(cc1)CN2[C@H]([C@@H](OC2=O)c3ccc(cc3)NC(=O)c4ccc(cc4)F)C(=O)N5CCOCC5	0
Cc1[nH+]ccn1CC[NH+](CC(=O)[O-])[C@H]2CCS(=O)(=O)C2	0
c1ccc2c(c1)C(=NS2(=O)=O)[N-]/N=C\c3ccc(o3)Br	0
C[C@H](C#N)N1CCC[C@@](C1)(C)C(=O)[O-]	0
C1CCC(CC1)(Cc2nc(no2)C3CCC3)C(=O)[O-]	0
C[C@@H]1O[C@@H](NC(=O)[C@H]2CCCC[C@H]2NC(=O)c2cc(O)cc(O)c2)[C@@H](O)[C@H](O)[C@@H]1O	1
CC[C@H](C)c1csc(n1)c2[n-]ncn2	0
CCC[C@@]1(CCCN(C1)c2c(ccc(n2)C)C#N)C(=O)[O-]	0
c1ccc(cc1)c2csc3c2c(=O)[nH]c(n3)CN(Cc4[nH]c(=O)c5ccccc5n4)C[C@H]6CCCO6	0
Cc1c2cc(c(cc2oc(=O)c1CC(=O)NC[C@@H](C)O)[O-])Cl	0
CN1CCN(CC1)c1ccc(\C=C2/Sc3ccccc3C2=O)cc1[N+]([O-])=O	1
Cc1ccc(c(c1)C)C(=O)Nc2cnn(c2)c3ccc(cc3)C(=O)N[C@H](Cn4ccnc4)C(C)(C)C	0
c1cc(cnc1)CN(Cc2cc3cc4c(cc3[nH]c2=O)OCO4)S(=O)(=O)c5ccc(cc5)Br	0
CCCCn1c(c(c(=O)[nH]c1=O)N(C2CCCC2)C(=O)COc3ccc(cc3)c4nc(cs4)C)N	0
Cc1ccc(cc1)c2nc([n-]n2)CC#N	0
CC(C)Oc1ccc(cc1CO)C[NH+]2CCC[C@H](C2)Nc3ccc4c(c3)OCO4	0
Cc1nc2n(n1)[C@H]([C@H]3C(=N2)C[C@H](CC3=O)c4ccc(cc4)OC)c5ccccc5	0
CS(=O)(=O)c1cccc2c1NCCC2	0
C1CC1c2nc([nH]n2)[C@H]3COC[C@@H]3N	0
Cc1nc2ccccc2n1CCc3n[nH]c(=S)o3	0
Cn1c(c(c(=O)[nH]c1=O)NN)N	0
Cc1ccc(cc1)S(=O)(=O)NC(=O)NCc2c(cccc2Cl)O[C@H]3C[C@@]4(CC[C@]3(O4)C)C(C)C	0
CC1([C@@H]2CC[C@@]3(C2)[C@@H](C1=C)CC[C@@H]3C(=O)[O-])C	0
c1cc(ccc1CCC[C@@H]2C(=O)Nc3cc(ccc3N2)C(=O)N4CCN(CC4)c5cc[nH+]cc5)S(=O)(=O)N	0
C[C@H](C(=O)NCC(=O)N[C@H](Cc1ccccc1)C(=O)N[C@H](CC(C)C)C(=O)OCc2ccccc2)NC(=O)[C@@H](Cc3ccc(cc3)O)N	0
CCCN(C(C)C)C(=O)[C@@H]1C[C@@H]1C(=O)[O-]	0
C[C@H]1CCC[C@@]1(C(=O)[O-])SC2CCCC2	0
CC[C@@H]1CCC[C@H](C1)[NH2+]Cc2n[n-]nn2	0
c1cc(c(cc1C(F)(F)F)C[C@@H]2C(=O)N=C(S2)NN/C=C/3\C=C(C=CC3=O)Br)Cl	0
C1CO[C@H](CN1/C(=N\N)/N)C#N	0
c1cc(sc1)S(=O)(=O)/N=C(/[C@H]2CC(=O)N(C2)C3CCCC3)\[O-]	0
C[C@H](CCNc1c(=O)n(ccn1)C)O	0
CC1([C@H](SC(=S)N1c2ccccc2)n3c(=O)n(c(=O)o3)c4ccccc4)C	0
CCc1c(c2n(n1)[C@@H](C(=O)N2)CC(=O)Nc3cc(ccc3C)C)c4ccc(cc4)C	0
c1cc(c2c(c1N)non2)Sc3ccncc3	0
C[C@H](COC)n1c(c(nn1)N)C(C)C	0
C1C[C@H](SC1)CN2CC(=NC2=O)[O-]	0
CC(=C)Cn1c2c([nH]c1=[N+]3CCCCCC3)n(c(=O)[nH]c2=O)C	0
Cc1ccc(c(c1)O[C@H](C)C(=O)NNc2cc(cc(n2)Cl)C#N)C(C)C	0
c1ccn2c(c1)nnc2SCc3cn4cc(ccc4[nH+]3)Br	0
CCOc1ccc(cc1)n2c(=O)c3c4c(sc3nc2SCC(=O)NC(=O)NC(C)C)CCC4	0
c1ccc2c(c1)C(=NS2(=O)=O)NC3CCC(CC3)Cl	0
c1ccc(cc1)/C=C/S(=O)(=O)[N-]c2ccc3c(c2)cc(o3)C(=O)N	0
Cc1ccc(c(c1)C)NCc2nc3ccsc3c(n2)[O-]	0
C1C[NH+](CC[NH+](CCCN(CC[NH+](C1)CC[P@](=O)(O)[O-])CC[P@](=O)(O)[O-])CC[P@](=O)(O)[O-])CC[P@](=O)(O)[O-]	0
C[C@@H]1N([C@@H](CS1)C(=O)[O-])C(=O)N[C@@H]2COc3c2cccc3	0
c1c([nH+]c[nH]1)C[C@@H](c2nc(nn2CC(F)(F)F)C3CC3)[NH3+]	0
C[C@H](CC[C@@H]([C@@](C)([C@@H]1CC[C@@]2([C@@]1(CC[C@@H]3C2=CC(=O)[C@H]4[C@@]3(C[C@@H]([C@@H](C4)O)O)C)C)O)O)O)CO	0
CCc1c(c(n(n1)C)CN2C(=NC(=O)[C@]2(C)CC)[O-])Br	0
c1ccc2c(c1)nc3n2CCN3C(=O)C4(CC4)c5cc(on5)c6cccs6	0
Cc1ccc(c(c1)NC(=O)CNC(=O)c2cc(nc3c2cnn3C(C)C)c4cc(sc4C)C)OC	0
Cc1cc(=O)oc2c1ccc(c2)NC(=O)[C@H](CCC(=O)N)NC(=O)[C@H](C)NC(=O)CNC(=O)OCc3ccccc3	0
Cc1c(nn(c1[S-])CC(C)C)C(F)(F)F	0
CCOc1ccc(cc1)[C@@H]2CC3=C([C@H](CC(=O)N3)c4cc(c(c(c4)Br)O)OCC)C(=O)C2	0
CCCc1c(=O)[nH]c(nc1[O-])c2ccccc2C3CC3	0
CCC[C@@H](C(=O)Nc1ccc(cc1)[N+](=O)[O-])NC(=O)[C@@H]2CCCN2C(=O)[C@H](C)NC(=O)[C@H](C)NC(=O)CCC(=O)O	0
C[C@@]12[C@@H]3C(=c4ccccc4=[NH+]3)CCN1C(=O)N(C2=O)c5ccc(cc5)SC	0
C[C@H](C(=O)NCC(=O)N(C)[C@@H](Cc1ccccc1)C(=O)N[C@@H](CC[S@@](=O)C)CO)NC(=O)[C@H](Cc2ccc(cc2)O)N	0
C[C@H]([C@H](CNc1c(=O)[nH]c(=O)[nH]n1)N)O	0
CC(C)(C)NC(=O)[C@@H]1CSCN1C(=O)[C@H]2CC(=O)N(C2)C3CC3	0
C[C@@](Cc1nnc(n1N)N)(C[NH3+])O	0
c1cc(sc1)CNC(=O)Cc2cc(=O)[nH]c(n2)SCC(=O)Nc3ccc4c(c3)OCCO4	0
C1CCC2(C1)OC[C@H](O2)CN3CC[C@H](C3)O	0
C1C2(COC(O1)CCc3nc(nc(n3)N)N)COC(OC2)CCc4nc(nc(n4)N)N	0
C1=C2C(=C(N=N2)O)C(=C[C@@H]1Cl)Cl	0
CC(C)C[C@@H](C(=O)N[C@@H](CCCC[NH3+])C(=O)[O-])NC(=O)[C@H](CCSC)NC(=O)[C@@H]1CCCN1C(=O)[C@H](C(C)C)[NH3+]	0
COc1c(cc(cc1F)[S-])F	0
CC[C@@H]1C(=O)N[C@@H](C(=O)N1Cc2c(c(nn2C)C)Br)C	0
CSCC[C@H](C(=O)N[C@@H](CCCNC(=[NH2+])N)C(=O)N[C@@H](Cc1ccccc1)C(=O)N)NC(=O)[C@@H](Cc2ccccc2)N	0
C[C@@H](c1ccc(cc1)C(C)C)NC(=O)N[C@H](c2cccc(c2)OC)c3[nH+]ccn3C	0
Cc1ccc(c(c1)Cl)NC(=O)c2cn(cn2)Cc3ccc(cc3)NC(=O)Cc4ccc(c(c4)OC)OC	0
Cc1cc2c(n1C)c([nH]c(=S)n2)[O-]	0
COc1cccc(c1)CN2CCN(C[C@@H]2CCO)c3cc(nc(n3)N)N	0
c1cc(ccc1C2=N[C@H]3[C@@H]([C@@H]2c4c([nH]c(=O)[nH]c4=O)N)C(=O)NC(=O)N3)C(F)(F)F	0
C[C@H]1CCC[C@H](C1)NCc2[nH]ccn2	0
C1CCC(CC1)c2nnc(s2)/N=C(/CCl)\[O-]	0
C[C@H]1CCC[C@H](C1)C2(CCC(CC2)C)C(=O)[O-]	0
COc1cc(ccc1/[NH+]=C(/c2cc3ccccc3o2)\O)/N=C(/c4cccc(c4)F)\O	0
CS(=O)(=O)SCCNC(=O)[C@@H](CCCCNC(=O)CCCCCNC(=O)CCCC[C@H]1[C@@H]2[C@@H](CS1)NC(=O)N2)[NH3+]	0
Cc1c(nnn1Cc2cc(ccc2OC)Cl)N	0
Cc1ccc(c(c1)C)n2c(cc(n2)COC)[O-]	0
c1ccc(cc1)CO[C@H]2C[C@H](C23CCCCCC3)[O-]	0
Cc1ccc(c(c1)Br)NC(=O)CSc2nc3cc([nH]c3c(=O)n2Cc4ccco4)C	0
C/C(=N\NC(=O)c1c(nnn1c2c(non2)N)C[NH+]3CCOCC3)/c4ccc(c(c4)Cl)Cl	0
Cc1ccc(cc1)[C@@H](c2cccs2)NC(=O)CCSCc3[nH]c(=O)c4c5c(sc4n3)CCC5	0
C1C[C@@H](C[C@H](C1)[C@@H](C(=O)[O-])F)C2CC2	0
CC[C@H](CC1CC1)[NH+]2C[C@@H]3CCCCN3C[C@@H]2C	0
Cc1c(c(n[nH]1)C)N2CCC[C@H](C2=O)N	0
C[C@@H](c1nc(cs1)C(=O)NCc2cnc[nH]2)N	0
c1ccc(cc1)COC(=O)NCC(=O)N2CCC[C@H]2C(=O)N[C@@H](CCCNC(=[NH2+])N)C(=O)Nc3ccc(cc3)[N+](=O)[O-]	0
Cc1ccc2nc(cc(=O)n2c1)CSc3nnc(n3C4CCCCC4)C	0
Cc1ccccc1c2nc(on2)[S-]	0
C[C@@H]1C(=C2C(=NC(=NC2=O)CS[C@@H](C)C(=O)Nc3ccccc3[NH+]4CCC(CC4)C(=O)N)S1)C	0
CC[C@@]1(C[C@@](CCO1)(c2cnn(c2)CC)O)C	0
C[C@H](C(=O)N[C@H](CC(C)C)[C@H](CC(=O)[O-])O)NC(=O)C[C@@H]([C@@H](CC(C)C)NC(=O)[C@@H](C(C)C)NC(=O)[C@@H](C(C)C)NC(=O)C)O	0
C[C@@H]1CC[C@@H](C[C@@H]1C)O[C@@H]2C[C@@H](C23CCCC3)[O-]	0
C[C@]12CCC(=O)C=C1CC[C@@H]3[C@@H]2[C@H](C[C@]4([C@H]3CC[C@@]4(C(=O)COC(=O)CCC(=O)NCc5cccc[nH+]5)O)C)O	0
N=c1c(cnc2sccn12)C(=O)NCCc1cn2CCSc2n1	1
CC(C)c1nccn1[C@@H]2CCCCC[C@@H]2C(=O)[O-]	0
COc1ccc(cc1)N2C[C@@H](CC2=O)c3nnc(s3)NC(=O)C4c5ccccc5Oc6c4cccc6	0
CCCn1c2ccc(cc2nc1SCc3[nH]c4c5ccccc5oc4c(=O)n3)S(=O)(=O)N	0
c1cc(cc2c1cc(cc2)F)C(=O)[O-]	0
C[C@H]1NCC(=O)N1C2CCCCC2	0
C[C@@H]1CCC[C@@H](C1)S[C@@H](C(=O)[O-])F	0
CCc1c([nH]c(nc1=O)[C@H](C)[NH3+])[O-]	0
COC(=O)[C@H]1CC[C@@H](C1)C(=O)[O-]	0
c1ccn(c1)[C@@H]2[C@@H]3CC[C@@H](C3)[C@@H]2C(=O)[O-]	0
c1cc(ccc1[N-]S(=O)(=O)CC2CC2)Br	0
C[C@@H]1C[C@H]1C(=O)N2CC[C@@](C2)(C)C(=O)[O-]	0
CCC(CC)N1[C@H]([C@@H]([C@@H](CC1=O)C)C(=O)[O-])C	0
C1COC[C@@H]1[C@@H]2C(=NC(=O)N2)[O-]	0
CCC[C@H](C)N(C)C(=O)N1CCC(CC1)C(=O)[O-]	0
CC(=O)N1CC[N+](=c2/c(=N/CCCN3CCOCC3)/c(c2O)O)CC1	0
CC1(C[C@@](CSC1)(CC(=O)[O-])N(C)C)C	0
Cn1cc(cn1)/N=C(/[C@@H]2CCC[NH2+]2)\[O-]	0
Cc1c(n(c(c1C#N)N)c2ccccc2)C	0
C[C@@H](C(=O)O[C@H](C)C(=O)Nc1c(ccs1)C(=O)N)NC(=O)/C=C/c2ccc(cc2)OC	0
CCOC(=O)C1CCNC(=O)C1O	1
Cc1ncc(s1)CNC(=O)N2CCSC[C@@H]2CC(=O)[O-]	0
CCc1ccc(s1)S(=O)(=O)[N-]CCCCl	0
OC[C@H]1O[C@H](O)[C@@H](O)[C@@H](O)[C@@H]1O	1
Cc1cc(c(c(c1)C)NC(=O)NCCc2nc(no2)c3ccc(cc3)Cl)C	0
CCOC(=O)c1c(oc(c1C(=O)N)NC(=O)[C@@H](C)n2c(nnc2SCc3ccccc3Cl)N)C	0
Cc1cc(c(c(c1)CS(=O)(=O)[O-])O)C	0
C[C@H]1CCCN([C@@H]1C)c2nnc(n2C(C)C)[S-]	0
Cc1ccc(cc1)c2c[nH+]c(n2C3CC3)SC	0
C[C@@H]([C@@H](C)N1CCNCC1)C(=O)NN	0
CS(=O)(=O)CCS(=O)(=O)/N=c\1/ccc(c[nH]1)Br	0
C1CC(C1)(C(=O)N(CC#N)CC#N)N	0
Cn1c2c(c(=O)[nH]c1=O)n(c(=[N+]3CCCCCC3)[nH]2)CCC#N	0
CC(C)(C)CNC(=O)N[C@H]1CCC[C@H]1C(=O)[O-]	0
CC1(Cc2c(c(sc2C([NH2+]1)(C)C)NC(=O)c3ccc(cc3)S(=O)(=O)N(CC=C)CC=C)C(=O)N)C	0
C[C@H](C(=O)NC(=O)NC)OC(=O)CNS(=O)(=O)c1c(cc(cc1Cl)Br)Cl	0
CCn1c(ccn1)c2ccc(c(c2)C)N	0
C=CCN1c2ccccc2[C@]3(C1=O)[C@@H]4C(=NC(=NC4=O)SCc5ccccc5F)[N-]C(=C3C#N)[NH3+]	0
CC[NH+]1CCC2(CC1)N3[C@@H](CC(=N3)c4ccc(o4)C)c5ccccc5O2	0
C1CSC[C@@H](O1)c2[nH]nc(n2)CO	0
Cc1c(cnn1C)[C@H]([C@]2(CC[C@@H](C2)C)C#N)O	0
Cc1c2c([n+](c(nc2[nH]n1)SCC(=O)Nc3cc(ccc3OC)OC)c4cccc(c4)Cl)N	0
CN(C)C(=O)c1c[nH]c2cc(ccc2c1=O)N(C)C	1
COc1cccc(c1)NS(=O)(=O)c2ccc3c(c2)nc([nH]3)c4ccccc4	0
C1C[C@@H](CC=C1)CN[C@H]2CCC(=O)NC2	0
CC(C)(c1nc(no1)c2ccncc2)N	0
C[C@@H](c1nc(on1)C2(CCCCC2)N)OC	0
c1ccc(cc1)C[C@@H](C(=O)Nc2nnc(s2)c3cccc(c3)Cl)NS(=O)(=O)c4ccccc4	0
CC[C@H]1C[C@@H](CCO1)Nc2cc(c(cc2F)F)C(=O)[O-]	0
c1cc(c[nH+]c1)CN2Cc3c(ccc4c3oc(=O)c(c4)c5cccs5)OC2	0
CCOC(=O)[C@H]1CCNC(=O)[C@H]1O	0
C1CCC(CC1)SC2(CC2)C(=O)[O-]	0
Fc1ccc2c(c1)[nH]cc(c2=O)S(=O)(=O)c1ccccc1	1
Cc1cc(=O)oc2c1ccc(c2)NC(=O)[C@H](CCCNC(=[NH2+])N)NC(=O)[C@@H](Cc3ccccc3)NC(=O)[C@@H]4CCC[NH2+]4	0
CCCCn1c(c(c(=O)[nH]c1=O)N(Cc2ccccc2)C(=O)Cc3cnn(c3)c4ccccc4)N	0
C1CCC(CC1)(CO)N[C@H]2CCOC2	0
c1ccc(c(c1)C(=O)NCC(=O)N/N=C/c2ccc(cc2)OC(=O)c3cccs3)I	0
c1cc(cc(c1)Cl)CN2C(=O)[C@@]3(CCSC3)NC2=O	0
C([C@@H]([C@@H]([C@@H]([C@@H](CO)O)O)O)O)[NH3+]	0
c1cc2c(cc1Cl)nc([nH]2)C=O	0
CC(C)(C)[C@H]1CCc2c(sc(c2C(=O)N[C@H]3CCS(=O)(=O)C3)NC(=O)c4cccc(c4)OC)C1	0
c1ccc(c(c1)CSCCNC(=O)c2ccccc2NC(=O)c3ccccc3Br)C#N	0
C[C@H]1CN(CCN1)[C@@]2(CCS(=O)(=O)C2)C	0
Cc1cc2c(ncnc2s1)[S-]	0
C[C@](Cn1cncc(c1=O)I)(C(=O)[O-])O	0
c1c(c(cc(c1[O-])O)[N+](=O)[O-])[C@H](CO)[NH3+]	0
CCNC(=O)[C@@H]1C[NH2+]CCN1S(=O)(=O)CCS(=O)(=O)C	0
Cc1c(c(n(n1)C)N2CC[NH2+]C[C@@H]2C(=O)[O-])C(=O)N	0
C1C[C@H](CN(C1)C(=O)C2=C[C@@H]3C(=CC=N3)C=C2)C(=O)N[C@@H]4N=CCS4	0
c1ccc(cc1)CN2[C@@H](Nc3ccccc3S2(=O)=O)c4ccc(cc4)OCC(=O)Nc5ccccc5	0
Cc1nnc(o1)[C@H]2Cc3ccccc3CN2	0
C=CCn1c(nnc1[S-])c2cccnc2	0
c1cc(ccc1c2nc3ncc4c(n3n2)ccn(c4=O)C5CCCC5)Cl	0
C[C@@H]1C[C@@H]1NCc2cc(=O)n3ccccc3n2	0
c1ccc(cc1)CCCn2c(nnn2)[S-]	0
CCC[C@]1(CCN(C1)C(=O)C(C)C)C(=O)[O-]	0
c1ccc(c(c1)C2=NN=C(C2)/N=C(/c3cnccn3)\[O-])Br	0
c1c(sc(n1)C2CCCCC2)[O-]	0
c1ccc(cc1)CN2CCc3c(sc4c3C(=N[C@@H](N4)c5cccc(c5)OC(=O)/C=C\c6ccco6)O)C2	0
C[NH+](C)[C@H]1[C@@H]2C[C@@H]3Cc4ccc(c(c4C(=O)C3=C([C@@]2(C(=O)C(=C1[O-])C(=O)N)O)O)O)N(C)C	0
C[C@H](C(=O)NC1(CCCCC1)C#N)Sc2[nH]nc(n2)c3ccc(cc3)Cl	0
c1ccc2c(c1)[C@@H]3CC(=NN3[C@@H](O2)c4cccnc4)c5ccc6c(c5)OCO6	0
Cc1ccc(o1)/C=C/C(=O)NNC(=O)COc2ccc3cc(ccc3c2Br)Br	0
Cc1cc(=O)n(c(n1)NN)C	0
c1ccc(c(c1)C/N=C/c2ccccc2[O-])Cl	0
CC(C)c1c(c(nc(n1)C(C)(C)OC)[O-])Br	0
c1cc2c(cc1NCc3ccc(cc3[O-])O)CCC2	0
Cc1c(c(n(n1)C(C)C)C)NC(=O)C2CC2	0
CC(C)C(=O)N1CCC[C@](C1)(C)C(=O)[O-]	0
CC(C)[C@@H]1C[C@@H](CCO1)[NH+]2CCOC[C@@H]2C(=O)[O-]	0
Cc1ccc(cc1)c2nnc(n2CC(=O)N3CCCN(CC3)C)[S-]	0
CSc1cc(ccc1[O-])C#N	0
Cc1ccc(cc1C)O[C@@H](C)C(=O)NNC(=O)COc2c(cc(cc2Br)Cl)Cl	0
C[C@H](c1nc(no1)C2CCC(CC2)(C)C)NC	0
c1c(cncn1)[C@@H]([C@H]2CN3CCN2CC3)O	0
c1ccc2=[NH+][C@H](C(=c2c1)CCNC(=O)CCC(=O)[O-])/C=C\3/C(=O)NC(=S)N(C3=O)C4CCCCC4	0
c1cc(cnc1)N2CCO[C@H]3[C@H]2CC[C@@H]3CO	0
C[NH+]1CCC(CC1)N2C[C@@H]3C[C@H](C2)c4ccc(c(=O)n4C3)c5ccc(cc5)N(C)C	0
CS(=O)(=O)N1CCCC[C@@H]1C(=O)N2CC[C@@](C2)(C(F)(F)F)O	0
CC1(CCN(CC1)/C=C/C(=O)[O-])O	0
C[NH+]1CCN(CC1)C(=O)CN2CCN(CC2)CCC[NH3+]	0
CCC[C@H]1CCCN(CC1)C(=O)/C=C/C(=O)[O-]	0
CCn1c(cc(n1)C)c2nnc(s2)N	0
Cc1n[nH]c(=S)n1[C@@H]2CCCC[C@H]2C	0
CC1(CNCCN1C(=O)[C@H]2CCS(=O)(=O)C2)C	0
c1nc2c(=O)[nH]c(nc2n1[C@H]3[C@@H]([C@@H]([C@@H](O3)CO[P@@](=O)([O-])OP(=S)(O)O)O)O)N	0
Cc1cc(c(cc1N)S(=O)(=O)[N-]c2ccnn2C(C)C)Cl	0
C1C/C(=N\C(=O)N)/N(C1)CC(=O)N	0
CCn1c(nnc1SCC(=O)NC2CCCCC2)[C@H](CO)NC(=O)c3ccccc3Cl	0
Cc1cc(=O)oc2c1ccc(c2)NC(=O)[C@H](CCCNC(=[NH2+])N)NC(=O)[C@@H]3CCCN3C(=O)CNC(=O)[C@@H](C)NC(=O)OC(C)(C)C	0
c1c2c(n[nH]1)CCC[C@H]2C(=O)Nc3cncc(c3[O-])Br	0
CCc1ccccc1Nc2nc(nc(n2)N)C[N+]3(CCCC3)Cc4nc(nc(n4)Nc5ccccc5CC)N	0
NC[C@H]1O[C@H](O[C@H]2C[C@@H]([C@H](C[C@@H]2OCCN=[N+]=[N-])C(=O)NCc2ccc(CO)cc2)C(=O)NCc2ccc(CO)cc2)[C@@H](O)[C@@H](O)[C@@H]1O	1
CC(C)CNc1ccc2c(n1)nccn2	0
CC1(CN(CCO1)C(=O)c2ccc(s2)C#CCCO)C	0
CCc1ccc(cc1)c2c(n3c(n2)sc(n3)N4CC[NH2+]CC4)NC(C)(C)C	0
c1c(cc(c(c1N)S(=O)(=O)[N-][C@@H]2CS(=O)(=O)C=C2)Cl)Cl	0
c1ccc(c(c1)NS(=O)(=O)c2cc(ccc2N3CCOCC3)NC(=O)/C=C/c4cccs4)Cl	0
CC(C)CN(c1c(n(c(=O)[nH]c1=O)Cc2ccccc2)N)C(=O)C[NH+]3CCC[C@@H]3c4cccn4C	0
Cc1ccc(cc1)c2cncnc2N	0
CCOc1ccc(cc1)/C=N/Nc2[nH]nc(n2)SCC(=O)Nc3c(c4c(s3)CCC4)C#N	0
c1cc(ccc1C#N)O[C@H](C2CC2)C(=O)[O-]	0
C1C[C@H]2CC(C[C@@H]1[NH+]2Cc3nc(on3)C4CC4)CC(=O)[O-]	0
c1ccc(cc1)[C@@H](c2cc(ccc2NC(=O)CN3CCOCC3)Br)[NH2+]CC(=O)NN	0
c1c(c[nH]c1C(=O)N2CCC[C@H]2C(=O)N3CCOCC3)Br	0
c1cc(sc1)[C@@H](CNS(=O)(=O)c2ccc3c(c2)OCCO3)S(=O)(=O)c4ccc(cc4)Cl	0
C1CC[C@@H]([C@H](CC1)O)c2nc(no2)[C@@H]3CSCCS3	0
COC(=O)c1ccc(NC(C)=O)cc1O	1
CCN(c1c(ccc(n1)C)N)C(C)C	0
Cc1csc(n1)/N=C(/c2ccccc2SC(C)C)\[O-]	0
C[C@H]1C[C@@H](CC(C1)[C@@H](C)CC(=O)[O-])C	0
Cc1c(nc([nH]c1=O)c2ccsc2)C	0
Cn1cc(cn1)[C@H](C#N)NC2CCCCCC2	0
C1CC(C1)Cn2c(nnc2[S-])C3CC3	0
CC(=O)N[C@H]1[C@H]([C@@H]([C@H](O[C@@H]1O)CO)O)O	0
CC(C)OC(=O)c1ccc(cc1)c2ccc(o2)/C=C\3/C(=NN(C3=O)c4ccc(cc4)S(=O)(=O)N)C(F)(F)F	0
C[C@H](c1[nH]nc(n1)[C@H]2CCCCS2)N	0
CCOC(=O)c1cc(=O)c2cccc(F)c2[nH]1	1
c1c(n(cn1)C2CC2)[C@H]([C@@H]3CCS(=O)(=O)C3)O	0
CC(C)OC[C@H](Cn1c2c(=O)[nH]c(=O)n(c2[nH+]c1N/N=C/c3ccc(cc3)Br)C)O	0
Cc1ccc(cc1)NC(=O)[C@@H]2[C@H]3C=C[C@@]4([C@@H]2C(=O)N([C@@H]4C(=O)NC5CCCCC5)Cc6ccccc6)O3	0
Cc1ccccc1n2c(cc(n2)C3CC3)[S-]	0
Cc1n[nH]c(=S)n1[C@H]2CCCS(=O)(=O)C2	0
CN(C)Cc1nc(nc(n1)N)C2CC2	0
C1C(=[NH2+])N2C(=NC1=O)[N-]C(=N2)N	0
Cn1ccnc1CN2[C@H]3CC[C@@H]2CNCC3	0
C[C@]1(C[C@@H]1C(=O)[O-])C2CCCCC2	0
Cc1nc(cs1)C(=O)N2CC[C@@H](C[C@H]2C(=O)N[C@H](CC(C)C)C(=O)N)NC(=O)CO	0
CN1CC[C@@H](C1=O)NC[C@H]2CCS(=O)(=O)C2	0
Cc1ccc(c(n1)CN2C[C@@H](OCC2(C)C)c3ccccc3)[O-]	0
c1ccc(cc1)c2ccc(cc2)C(=O)NC(=S)NNC(=O)[C@H]3CC(=O)N(C3)Cc4ccco4	0
CC(C)CCOc1cccc(c1)[C@@H]2c3ccc(cc3OC(=C2C#N)N)OC(=O)[C@@H]4COc5ccccc5O4	0
Cc1ccc(nn1)N(C)CC2CC(C2)[O-]	0
c1c(c(=O)[nH]c(=O)n1[C@@H]2[C@H]([C@@H]([C@@H](O2)O[P@@](=O)(C[P@@](=O)(C[P@](=O)(O)[O-])[O-])[O-])O)O)/C=C/C[NH3+]	0
CCc1ccc(cc1)N2C(=O)[C@@H](SC2=O)CC(=O)[O-]	0
CC(=O)NCC(=O)N1CCc2[nH+]cc(n2CC1)C[NH+](C)C	0
C[C@H](C(=O)N1[C@H](CC(=N1)c2ccc(cc2)Cl)c3ccco3)Sc4nnc(n4N)c5cccs5	0
C[C@H]1CCC[C@@H](C1)OC2CC(C2)[O-]	0
CCn1c(nnc1SCC(=O)Nc2cc(ccc2OC)C)[C@@H](C)NC(=O)c3ccc(c(c3)Cl)Cl	0
Cc1ccc(cc1)NC(=S)Nc2cnn(c2)Cn3cc(cn3)NC(=S)Nc4ccc(cc4)C	0
c1cc(ccc1c2ccn[nH]2)c3csc(n3)[NH-]	0
COc1ccccc1N1CCN(CC1)C(=O)c1ccc2NC(CSCc3ccccc3C)C(=O)Nc2c1	1
CC(C)c1nc(sn1)N[C@@H]2CCS(=O)(=O)C2	0
Cc1ccc(cc1)N2C(=O)c3cnc4c(c3C2=O)c(nn4c5ccccc5C)C	0
CC[C@H](C[S@](=O)[C@@H](C)C(=O)NC(=O)N)[NH3+]	0
Cc1ccc(/c(=N/S(=O)(=O)C)/[nH]1)OC2CC2	0
c1cc(oc1)CNS(=O)(=O)c2ccc(cc2)C(=O)OCC(=O)Nc3c(c4c(s3)CCCCC4)C#N	0
c1ccc2c(c1)cccc2NC(=O)[C@@H]3CC=CC[C@H]3C(=O)[O-]	0
Cc1c(nc[nH]1)CN2CCC(CC2)(C[C@H]3CCCCO3)C(=O)[O-]	0
C[C@H]1CC[C@H](C1)c2nc(on2)CC3(CCCCC3)C(=O)[O-]	0
Cc1ccccc1O[C@@H](C)c2nnc(n2C)[S-]	0
CCCN(CC)C(=O)[C@@H]1[C@@H](C1(C)C)C(=O)[O-]	0
c1cc(oc1)C[NH+]2C[C@H]([C@@H]3[C@H]2C4CCN3CC4)c5ccc6c(c5)OCO6	0
CC[C@H]1CCCN1c2c(c(cc([nH+]2)C)C)CCl	0
C[C@@H]1CCN([C@H](C1)C(=O)[O-])C(=O)[C@@H](CCC[NH+]=C(N)N)NS(=O)(=O)c2cccc3c2NC[C@@H](C3)C	0
CC(C)[C@@](C)(C#N)NC(=O)CSc1nnc(n1N)COc2cccc(c2)Br	0
CO[C@H]1O[C@H](CO)[C@@H](O)[C@H](O)[C@@H]1O	1
C1=N[C@H]2C(=[NH+]C(=NC2=N1)[NH-])NNC(=S)N	0
C[C@H]1CC[C@@H]([C@@H](C1)[C@@H]2CC(=O)NC2=O)C	0
CCOc1cc(ccc1OCc2ccc(cc2)Cl)[C@H]3c4c(cc(n(c4=O)C[C@H]5CCCO5)C)OC(=C3C#N)N	0
c1cc(oc1)CNc2cncc(n2)Cl	0
CC[C@H](c1c2c(sc1n3cccc3)CN(CC2)C)NC(=O)Nc4cc(c(c(c4)OC)OC)OC	0
c1cc[nH+]c(c1)c2nc(on2)C3(CCOCC3)c4ccc(cc4)Br	0
CCCCSc1nnc(s1)NC(=O)CSc2nnc(n2N)N/N=C/c3c(nn(c3C)C(C)C)C	0
c1ccc2c(c1)C[C@H](N2)c3cnccn3	0
Cc1ccc(cc1)n2c[nH+]c3c2ccc(c3)/N=C/c4nc5ccccc5n4C	0
C1CCCC(CC1)C(=O)NCC2CCC(CC2)C(=O)[O-]	0
CC#CCC1(CCCC1)C(=O)[O-]	0
Cc1c\2c(oc1C(=O)Nc3cc(ccc3Cl)Cl)CCC/C2=N\NC(=O)COc4ccccc4	0
CC(C)c1nc(sn1)[N-]n2cccc2	0
Cc1c(c(nc(n1)[C@H]2C[C@@H]2C)[O-])F	0
CC[C@@]1([C@@H](C[C@@H]1[O-])c2cccc(c2Cl)Cl)C	0
CN(C)C(=O)c1c[nH]c2c(c1=O)cccc2F	0
CC(C)C[C@H](C(=O)NCC(=O)OC)NC(=O)[C@H](CC(=O)N)NC(=O)[C@@H](Cc1c[nH]c[nH+]1)NC(=O)OCc2ccccc2	0
C([C@@H]([C@H]([C@H]([C@@H](CO)O)O)O)[NH3+])O	0
Cc1c(sc2c1c(n(c(=S)n2)[C@@H]3CCC(=O)NC3=O)[O-])C	0
Cc1cc(ccc1c2nnnn2[C@H]3CCC[C@@H]3C)N	0
COc1ccc(c(c1)N)Oc2cccnn2	0
c1cc(cnc1)CN(CC(=O)NC[C@@H]2CCCO2)C(=O)c3c(c(ns3)C(=O)N)N	0
CCc1nnc(n1[C@H]2CCCOC2)[S-]	0
CC(C)N[C@]1(CC[C@H](C1)n2ccnc2C#N)C#N	0
c1ccc(cc1)NC(=O)O[C@H]2CCC[C@H](C2)NC(=O)c3cc4ccccc4o3	0
Cc1nnc(n1C)CN2CCC[C@@H](C2)O	0
C1CCC(C1)(C(=O)[O-])NC(=O)[C@H]2CC[C@H](C2)[NH3+]	0
c1cc(ccc1[C@@H](C[C@@H]2CCCO2)C(=O)[O-])Br	0
CC(C)c1ccc(cc1)N2C[C@H](CC2=O)c3nc(on3)c4cccc(c4)C#N	0
CC(C)(C)OC(=O)N[C@@H](CC(=O)OCc1ccccc1)C(=O)N2CCC[C@@H]2C(=O)N[C@@H](CCCNC(=[NH2+])N)C(=O)[O-]	0
CC(C)C[C@@H](C(=O)NCC(=O)OC)NC(=O)[C@H](CC(=O)N)NC(=O)[C@@H](Cc1c[nH]c[nH+]1)NC(=O)OCc2ccccc2	0
C[C@@]1(CCS(=O)(=O)C1)N[C@@H]2CCS(=O)(=O)C2	0
Cc1nc(c(o1)c2ccc(cc2)S(=O)(=O)[N-][NH3+])c3ccc(cc3)S(=O)(=O)[N-][NH3+]	0
C[C@H]1CC[C@@]([C@@H](C1)C)(C(=O)[O-])[NH3+]	0
CC1=NS(=O)(=O)c2ccc[nH+]c2N1c3ccc(cc3)Br	0
CC(C)(c1nncn1C2CCCCC2)NC	0
CC(C)c1csc(n1)[N-]S(=O)(=O)c2ccc(c(c2)N)OC	0
CCOc1ccc(cc1OC)[C@H]2CC3=C([C@H](CC(=O)N3)c4cc(c(c(c4)Br)O)OC)C(=O)C2	0
Cn1cc(cc1C(=O)N)S(=O)(=O)[N-]c2cc(ccc2F)Cl	0
c1ccc(cc1)COc2c3c(nc([nH+]2)NCNc4nc5c(c(n4)OCc6ccccc6)ncn5COCCO)n(cn3)COCCO	0
c1ccc2c(c1)cccc2NC3=N[C@H]4[C@H]([C@@H](C[C@@H]([C@H]4S3)C(=O)N5CCC(CC5)C(=O)N)O)O	0
Cc1ccc(cc1)n2c(=O)cc([nH+]c2SCC(=O)Nc3cccc(c3C)C)[O-]	0
C/C(=N/N1C(=O)/C(=C\c2ccc(cc2OC)OC)/SC1=S)/[O-]	0
C[C@H]1C[C@@H](CC(C1)C(C)(C)C(=O)[O-])C	0
C=CC(=O)N1CCC[C@H]1C(=O)N2CCNCC2	0
C[C@@H](c1csc(n1)[C@@H]2CCOC2)O	0
Cc1ccnc2c1[n-]c(n2)[C@@H](C)Cl	0
c1cnc(cc1CN[C@H]2CCS(=O)(=O)C2)C#N	0
CCCO[C@H]1CCCN(C1)S(=O)(=O)c2c[nH]cn2	0
C[C@]12CCC(=O)N1[C@H](CS2)C(=O)NC(C)(C)CCC(=O)[O-]	0
CCC[C@@H](C(=O)NCCC(C)C)N(c1ccc(c(c1)OC)OC)C(=O)c2c(c(ns2)C(=O)N)N	0
c1c(cc(nc1Cl)Cl)[O-]	0
C1CN(CCC12[C@@H](C[C@@H]2OCC[NH3+])[O-])C(=O)CO	0
c1ccc(c(c1)COC2CCCC2)[S-]	0
CSc1nccc(n1)[S-]	0
C[C@@H](COC)Nc1c(nsn1)Cl	0
c1ccc(cc1)c2cc(on2)C(=O)Nc3ccccc3NC(=O)c4ccccc4	0
c1nc2c(c(n1)NCC3CC(C3)[O-])CCC2	0
CC(C)C[C@@H](C(=O)N[C@H](CCCNC(=[NH2+])N)C(=O)[O-])NC(=O)[C@H](Cc1ccccc1)NC(=O)c2c(c(=O)c3ccc(cc3o2)[O-])c4ccc(cc4)F	0
c1cnn(c1)CCn2ccnc2CN	0
C1CC[C@@H]([C@@H](C1)N2CCC[C@@H](C2)C#N)O	0
C[C@@H](C(=O)Nc1nccs1)Sc2nc3ccc(cc3s2)NS(=O)(=O)c4ccc(cc4)Cl	0
Cc1cc(c(n1c2ccc(cc2Cl)Cl)C)/C=N/NC(=O)C(=O)Nc3ccc(cc3)Br	0
Cc1ccc(cc1)n2c3c(c4c2nc5ccccc5n4)c(=O)n(c(n3)C)CC=C	0
CNCCN1CC(=O)N2CCCC[C@H]2C1=O	0
CNC(=O)CN1CCN(CC1)C(=O)c2cc(cn2C)Br	0
CCc1cc2c(=O)c(coc2c(c1O)C[NH+](CC)CC)c3[nH]c4ccccc4n3	0
C[C@H](C(=O)Nc1c(cc(cn1)Cl)Cl)Sc2[nH]c3cc(ccc3[nH+]2)OC	0
C1COC[C@H]1[C@@H]2C(=NC(=O)N2)[O-]	0
CC1(CS(=O)(=O)[C@@H]2COCC[C@H]2N1)C	0
c1c([n+]2c(s1)NCCC2)CCNC[C@]3(CC[NH2+]C3)O	0
c1c([nH]c(=O)[nH]c1=O)C(=O)N[C@@H]2CCC(=O)NC2=O	0
c1cc(c(c(c1)N)N)[C@H](C[NH3+])N	0
Cc1ccc(cc1)S[C@H](C)C(=O)Nc2ccc(cc2)NS(=O)(=O)c3ccc4c(c3)OCCCO4	0
Cc1c(c(c(c2c1nc(s2)N)C(=O)C)[O-])C	0
c1nnc(n1C[C@H]2C[C@H]3CC[C@@H]2C3)[S-]	0
CCC[C@@H]1CCCN(CC1)c2cnc(cn2)C(=O)[O-]	0
c1ccc2c(c1)/C(=C/3\C(=O)N(C(=S)S3)C[C@@H]4CCCO4)/C(=O)N2CC(=O)Nc5ccccc5Cl	0
Cc1cccn2c1nc(c2C)C(=O)C3=C(C(=O)N([C@H]3c4ccc(cc4)Br)CCC[NH+](C)C)[O-]	0
Cc1cc(c(o1)C)[C@@H](C)N[C@@H]2CCNC2	0
Cc1cc(n(n1)Cc2ccc(cc2)C(=O)N/[NH+]=C/c3cccc(c3O)CC=C)C	0
Cc1cnn(c1)[C@H]2CC[C@](C2)(C#N)NC(C)C	0
c1cc(sc1)[C@H](C(C(F)F)(F)F)[O-]	0
CC1(CCCN(CC1)/C=C\C(=O)[O-])C	0
c1cc(cc(c1)Cl)S(=O)(=O)Nc2ccc(cc2)CS(=O)(=O)[NH-]	0
C[C@@H]1CC[C@@H](N(C1)/C=C/C(=O)[O-])C	0
CN(C)C(=O)[C@@H]1CCC[NH+]1CCC(=O)N(C)CCC[NH3+]	0
CC1(O[C@@H]([C@H](O1)C(=O)N)C(=O)N)C	0
C1CS[C@@H](CS1)c2nc([n-]n2)Cl	0
c1cc(sc1C[N-]S(=O)(=O)N2CCOCC2)C#CCCO	0
Cc1cc(c(cc1Br)C(C)C)OCC(=O)N/N=C/c2cc(c(c(c2)Br)O)OC	0
[H]/N=C/1\C=C(C(=O)c2c1ccc(=O)[nH]2)N	0
C[C@@H]1[C@@H](CCN1C(=O)[C@@H](C)C(C)C)C(=O)[O-]	0
Fc1cccc(Cl)c1CSCC1Nc2ccc(cc2NC1=O)C(=O)N1CCN(CC1)c1ccccc1	1
Cc1cc(cc(c1[N-]S(=O)(=O)[C@H](C)C#N)C)Br	0
c1cc2c(cc1Cl)nc-3c(=O)[nH]c(=O)nc3n2C[C@@H]([C@@H]([C@@H]([C@@H](CO)O)O)O)O	0
C1CCC(C1)(C#N)[C@@H](C(=O)[O-])O	0
CCCc1cc(=O)n2ncnc2[nH]1	1
c1cnc(c(n1)CN2CCCNCC2)Cl	0
Cc1cccc(c1NC(=O)CNC(=O)c2cccc(c2)S(=O)(=O)NCc3ccc4c(c3)OCO4)C	0
C1C[C@@H](COC1)N2CC[C@@H](C2)C(=O)[O-]	0
CC[C@@H](C)N1C(=O)[C@@H]([NH2+]C12CCN(CC2)C(=O)NC(C)(C)C)Cc3ccccc3	0
C1CCN(CC1)c2nc(nc(n2)N3CCCCC3)N/N=C/[C@H]([C@H]([C@@H]([C@@H](CO)O)O)O)O	0
C[C@H](C#N)/N=C(/C1(CCCC1)C#N)\[O-]	0
C[C@@H](CCNC(=O)[C@]1(CCOC1)N)O	0
C1C(CC1N(CC(=O)N)CC(=O)N)[NH3+]	0
CC[C@H](C)C[C@@H](CC)N1CC(C1)n2cc(nn2)C(=O)[O-]	0
c1cc(c(c(c1)F)F)c2nnc(o2)[O-]	0
OC(=O)c1ccc2cc(F)ccc2c1	1
Cc1[nH+]cc(c(n1)N)CN(C=O)C(=C(CCO)SS/C(=C(/C)\N(Cc2c[nH+]c(nc2N)C)C=O)/CCO)C	0
CC(C)Cn1c(nnc1[S-])c2ccncc2	0
C[NH+]1CC[C@@H](C1)C(=O)N2CCCC[C@H]2C(=O)[O-]	0
C[C@]1(C(=O)N(C(=O)N1)CC(=O)Nc2ccc(cc2Br)Br)CCc3ccccc3	0
COc1ccc(cc1OC)[C@H]2CC3=C([C@@H](CC(=O)N3)c4cc(c(cc4OC)Br)OC)C(=O)C2	0
C[C@@H]1CCC[C@](C1)(C(=O)[O-])NC(=O)[C@@H](C)[NH3+]	0
CC[C@H](C#N)/C(=N/c1nc2c(s1)CCCC2)/[O-]	0
Cc1ccc(cc1)Cn2c(c(c(n2)C)NC(=O)c3cc4n(n3)[C@@H](C[C@H](N4)c5ccccc5)C(F)(F)F)C	0
c1c(occ(c1=O)[O-])CI	0
CNCc1cncn1[C@@H]2CCCS(=O)(=O)C2	0
C=C(C(=O)[O-])C12CC3CC(C1)CC(C3)C2	0
CC(C)C[C@@H]([C@@H]([C@H](CC1CCCCC1)NC(=O)[C@@H](C(=O)OC)NC(=O)[C@H](Cc2ccccc2)NS(=O)(=O)N3CCOCC3)O)O	0
c1csc2c1c(ncn2)[C@H](CO)C#N	0
Cn1cc(cn1)c2ccc(cc2)c3nnc(s3)N	0
C[C@H](C(C)C)C(=O)N1CCC(CC1)CC(=O)[O-]	0
CC1(CC[C@@]2(C1)C[C@H]2C(=O)[O-])C	0
Cc1ccc(cc1)SCC(=O)NNC(=O)c2ccc(cc2)S(=O)(=O)NCc3ccco3	0
Cc1ccc(cc1)CN(C)c2cccc([nH+]2)CCl	0
CC[C@]1([C@@H](C[C@@H]1Oc2cccnc2)[O-])C	0
C[C@H](c1cnc(s1)c2cn[n-]n2)[NH3+]	0
CCC(CC)C(=O)Nc1c(c(c(s1)C)C)C(=O)[O-]	0
c1nc(c(o1)C2CC2)C(=O)N3CC[NH+](CC3)C45CC6CC(C4)CC(C6)C5	0
Cc1c(cccc1Cl)NS(=O)(=O)c2ccc(cc2)[O-]	0
Cc1c(nn(c1N)c2ccccn2)c3ccco3	0
C[C@H](C#N)Oc1ccc(cc1)/C=C/C(=O)[O-]	0
C1C[C@H]2CN(CCN2C1)C(=O)CNC(=O)C3CC3	0
c1ccc2c(c1)CC[C@@H](C2)c3nc(on3)CCC(=O)[O-]	0
CCCN1[C@@H]([C@@H](C(=O)N(C1=O)C)c2nc(c(s2)C(=O)c3c(c(c([nH]3)C)C(=O)C)C)c4cccs4)N	0
c1c(cncc1Br)S(=O)(=O)N[C@H]2C[C@@H](C=C2)C(=O)[O-]	0
c1cc(c(cc1C#CCO)F)CN2C(=O)COCC2=O	0
C1CCC(CC1)CN2CCO[C@@H](C2)CC(=O)[O-]	0
C[C@@]1(CCCO1)c2nc(on2)CC3(CCCC3)CC(=O)[O-]	0
c1cn(nc1N)CCn2ccnc2	0
C[C@]12CC[C@H]3[C@@H]([C@@]1(CC[C@H]2C4=CC(=O)OC4)O)CC[C@@]5([C@@]3(CC[C@@H](C5)O)/C=N\NC(=O)N)O	0
OC(=O)c1cccnc1Nc1cccc(c1)C(F)(F)F	1
c1ccc(cc1)CS(=O)(=O)Nc2cc(c(cc2S(=O)(=O)N)S(=O)(=O)N)Cl	0
CCOc1ccc(cc1)NC(=O)N2CCC3(CC2)C(=O)N(CN3c4ccccc4)CC(=O)NCc5ccccc5	0
C[C@H]1CCC[C@](C1)(C(=O)[O-])NC(=O)NCC[NH3+]	0
C[C@@H](C(=O)[O-])NC(=O)[C@]1(COC[C@H]1[NH3+])C	0
C[C@H]1C[C@@H](CN1C(=O)C)C(=O)[O-]	0
C[C@H]([C@@H](C(=O)N[C@@H](CC(=O)OC)C(=O)CF)NC(=O)[C@H](CO)NC(=O)[C@H](C)NC(=O)OCc1ccccc1)O	0
c1ccc2c(c1)C[C@@H](O2)C[S-]	0
CCCCn1cnc2c1ncnc2[S-]	0
Cc1cc2ncnn2c(c1)S[C@H](C(C)C)C(=O)[O-]	0
Cc1ccc(o1)[C@@H]2c3ccc(cc3OC(=C2C#N)N)OC(=O)/C=C/c4ccccc4	0
c1c(cncc1Br)S(=O)(=O)NC[C@H]2COCCO2	0
CC(C)(C)[C@@H](c1n[n-]nn1)[NH3+]	0
CCC1CCC(CC1)Cn2c(=S)[nH]nn2	0
CC/C(=C\c1cncn1C(C)C)/CN	0
CCN(CC)c1ccc(cc1)/C=C(/C(=O)N/N=C(/C)\c2ccc3c(c2)OCCO3)\NC(=O)c4ccccc4	0
CCC(=O)Nc1nc(C)c(s1)-c1csc(Nc2ccc(cc2)N(C)C)n1	1
CC(C)(C)CC(C)(C)NC(=O)[C@H](c1ccc(cc1)Cl)N(C2CCCCC2)C(=O)[C@@H]3CCC(=O)N3	0
c1cc(c(c(c1)F)c2[n-]nnn2)F	0
Cc1cccc(c1C)OCC(=O)N/N=C/c2cc(cc(c2O)I)Br	0
C[C@@H]1CCC[C@@](C1)(CC(=C)C)C(=O)[O-]	0
Cc1ccc(cc1C)N(C)S(=O)(=O)c2ccc3c(c2)c(=O)c(c[nH]3)C(=O)N4CCN(CC4)c5ccccc5	0
c1ccc(cc1)COC(=O)NCC(=O)N2CCC[C@H]2C(=O)N[C@@H](CCCNC(=[NH2+])N)C(=O)Nc3ccc4c(cc(=O)oc4c3)C(F)(F)F	0
c1ccc(cc1)C/C(=N/c2nnc(o2)C3CCCCC3)/[O-]	0
C[C@]1(CO[C@H]([C@@H]([C@@H]1NC)O)O[C@@H]2[C@H](C[C@H]([C@@H]([C@@H]2O)O[C@@H]3[C@@H](CC=C(O3)CN)N)N)[NH3+])O	0
c1cc(c(cc1Br)NC(=O)NC[C@@H]2CC[C@H](O2)C(=O)[O-])F	0
Cc1c2cc(cnc2n(n1)C)NC3CNC3	0
CC1(CCC[C@H]1[C@H](C(=O)[O-])F)C	0
CC1=CC2=C([C@H](N[C@@H]2C(=C1)C)C(=O)NCCSc3cn[n-]n3)C	0
CC[NH2+][C@@]1(CCC[C@@H]1CC[NH+]2CCS(=O)CC2)C(=O)[O-]	0
Cc1cc(c2c(c1)nc(o2)[C@@H]3Cc4c([nH]cn4)CN3)C	0
Cc1ccc(cc1[N+](=O)[O-])C(=O)NC(=S)NC2C3CC4CC(C3)CC2C4	0
CC[C@@]1([C@H](C[C@@H]1O[C@@H]2CCCc3c2cccc3)[O-])C	0
c1cc(cc(c1)F)CSCCCCS[C@H]2[C@H](C[C@H]([C@@H]([C@@H]2O)O)O)C(=O)N[C@@H](CCC(=O)[O-])C(=O)N	0
Cc1c(cn(n1)C[C@H]2CNCCO2)Cl	0
Cn1cc(cn1)[C@@H](C#N)NCCO	0
Cc1cc2c(c(c(c(=O)o2)C)C)c(c1)O[C@@H](C)C(=O)NCCCCCC(=O)N3CC[C@]4(CCCC[C@@H]4C3)O	0
COc1ccc(c(c1)OC)[C@@H]2c3c([nH][nH]c3=O)NC4=C2C(=O)C[C@@H](C4)c5ccc(c(c5)OC)OC	0
Nc1ccc(Oc2ccccc2C(O)=O)cc1	1
c1cc(oc1)CNc2c(c(ns2)Cl)C#N	0
CC(=O)N1[C@H]2CC[C@@H]1[C@@H](C2)C(=O)[O-]	0
C1C[C@@H](N(C1)C(=O)C[NH3+])C(=O)N[C@H](CCC[NH+]=C(N)N)C(=O)N2CCC[C@@H]2C(=O)N	0
c1ccc2c(c1)nc(o2)C[C@H](c3ccco3)O	0
Cc1c(nc(nc1N)[C@@H]2CC[C@@H](C2)C)C	0
C[C@H]1CC[C@H]([C@@H](C1)C)NC(=O)CC2(CCCCC2)C(=O)[O-]	0
Cc1ccc(cc1)[N-]S(=O)(=O)[C@@H](C)C#N	0
CCN[C@H]1C[C@H]([C@@H]([C@@H]([C@@H]1O[C@@H]2[C@@H]([C@@H]([C@@](CO2)(C)O)NC)O)O)O[C@@H]3[C@@H](CC=C(O3)CN)N)N	0
CC(C)c1ccc(cc1)[N-]S(=O)(=O)CC#N	0
c1cc2c(cc1N)oc(n2)Sc3nncs3	0
c1cn(c2c1[C@@H](CCC2)O)Cc3ccon3	0
Cc1nc(cc(n1)OC)N[C@@H](C)C2CC2	0
c1ccc2c(c1)C[C@H]2c3[n-]nnn3	0
C[C@H]1CCC[C@]2(C1)C(=NC(=O)N2Cc3cccc(c3)Cl)[O-]	0
c1ccc(cc1)C[C@H](C#N)/C(=N/c2nccs2)/[O-]	0
c1ccc(c(c1)[C@H](Cc2[nH]ccn2)O)F	0
c1cn(c(=O)nc1N)[C@H]2[C@@H]([C@@H]([C@H](O2)CO[P@@](=O)([O-])O[P@@](=O)([O-])OCC[NH3+])O)O	0
c1ccc(c(c1)OCc2nnc(n2C3CC3)SCC(=O)Nc4cccc(c4)S(=O)(=O)N)Cl	0
c1ccc(c(c1)Cn2cncn2)C#CCO	0
C[C@]1(C(=O)N(C(=O)N1)NC(=O)CN2CCC[C@@H](C2)c3nc4ccccc4s3)CCc5ccccc5	0
CC(C)c1c[nH]c(n1)CNC2CC2	0
C1C[NH+](C[C@H]1CN)Cc2nc(nc(n2)N)N	0
CCc1cc(nc(n1)C)N[C@H]2CCCN(C2)C	0
CCCN1C(=O)[C@]2(CCSC2)NC1=O	0
Cc1ccc(cc1)[C@@H](Nc2ccc(cc2)N3CCCC3=O)[P@](=O)(O)[O-]	0
CN1[C@@H](COC1=O)COC(=S)[S-]	0
CC[C@H](Cn1c(=O)c(c(c(n1)[O-])C)C)CS	0
CN1CCc2cc3c(c(c2[C@@H]1C4=NNNN4c5ccc(cc5)C(=O)NN)OC)OCO3	0
Cc1ccccc1NC(=O)Nc2ccc(cc2)CC(=O)N[C@@H](CC(C)C)C(=O)N[C@@H](CC(=O)[O-])C(=O)N[C@@H](C(C)C)C(=O)N3CCC[C@H]3C(=O)[O-]	0
Cc1cc(cc(c1N2C[C@H](C(=NC2=O)[O-])C)C)Br	0
CCNc1c(c(nc(n1)[C@]2(CCCO2)C)C)C	0
CC(C)[C@@H]1C[C@H](CCO1)[C@@H](C(=O)[O-])O	0
C[C@H](C(=O)NCC(=O)N[C@H](Cc1ccccc1)C(=O)N[C@@H](CC(C)C)C(=O)[O-])NC(=O)[C@@H](Cc2ccc(cc2)O)N	0
C1CC(C1)c2nc([n-]n2)Br	0
Cc1ccc(c(c1)Br)NC(=O)CSc2nc([nH]n2)N/N=C/c3c(nn(c3C)C)C	0
Cc1cc2ncc(c(n2n1)C)[C@@H](C)NCCn3ccnc3	0
CCNc1c(c(ncn1)c2ccco2)C	0
CC[C@H](C)CN(CC)C(=O)N(CC)[C@@H]1COC[C@@H]1C(=O)[O-]	0
CCCCC(=O)N1C[C@H]([C@H](C1)C(=O)[O-])C	0
C1[C@@H]([C@H](CO1)[NH3+])C(=O)N(CC(=O)N)CC(=O)N	0
C[C@H](C(=O)NC(=O)N)[NH2+]CCC(=O)N	0
c1ccc(cc1)n2cnnc2[S-]	0
Cc1c(cnn1C)C(=O)NNC(=O)c2ccc(cc2)NS(=O)(=O)c3ccc(cc3)Br	0
Cc1ccc2c(n1)[nH]c(n2)[C@H](C)Cl	0
Cn1cc(cn1)CN(C)S(=O)(=O)c2cnn(c2)CC[NH3+]	0
C1CS(=O)(=O)C[C@H](N1)CCN2CCOCC2	0
c1ccc(c(c1)NS(=O)(=O)c2cccc(c2)C(=O)N/N=C\c3ccc(cc3)OC(F)F)Cl	0
Cc1c2ccccc2c(nn1)NCc3cc[nH]n3	0
C[C@H]1CCC[C@H](C1)NS(=O)(=O)c2cnn(c2)C	0
CCC[C@H](c1cccs1)NC(=O)N2CCOC[C@@H]2C(=O)[O-]	0
Cc1ccc(cc1[N-]S(=O)(=O)c2ccc3c(c2)CCO3)S(=O)(=O)C	0
c1c(cc(c2c1OCO2)Br)[C@H](C(=O)[O-])N3CCOCC3	0
CC1([C@H]2CC[C@@]1(c3c2nc(c(n3)C#N)C#N)C(=O)N(C)c4ccccc4Cl)C	0
C[C@]1(C(=O)NC(=O)N1)c2ccc(cc2)NC(=O)C[C@H](c3cccc(c3)Br)NC(=O)N	0
c1cc(c(c(c1)F)c2nnc(o2)[O-])F	0
CC(C)C[C@H](Cn1c(nnn1)Cc2ccsc2)C(=O)[O-]	0
C[C@H]([C@@H](c1ccc(cn1)O)O)[C@@H](C(=O)N[C@H]([C@@H]2[C@H]([C@H]([C@@H](O2)n3ccc(=O)[nH]c3=O)O)O)C(=O)[O-])[NH3+]	0
Cc1ccccc1NC(=O)C2[C@@H](C(C(=NC2=C)SCC(=O)Nc3cccc(c3)F)C#N)c4cccs4	0
c1cc(ccc1CSc2nc(cs2)CC(=O)[O-])F	0
Cn1cnnc1CNC(=S)NN	0
CCOc1cc(ccc1O)[C@@H]2c3c(n[nH]c3C(=O)N2Cc4ccccc4Cl)c5ccc(cc5)Cl	0
C[C@@H](Cc1nnc2n1cc(cc2)N)COC	0
CCc1nnc(n1C[C@@H]2CCCS2)[S-]	0
C[C@@H](C1CC1)Nc2ccnc(n2)N(C)C	0
C[C@@H]1CCCC[C@H]1N(C)CC(=O)N	0
C[C@@]1(CC[C@@](C1)(C(=O)[O-])[NH3+])C(=O)O	0
CC(=O)N[C@H]1CCN(C1)C(=O)C23CC4C[C@@](C2)(C[C@](C4)(C3)C)C	0
CCOC(=O)c1cc(=O)c2cccc(C(=O)OCC)c2[nH]1	1
c1cc(ccc1N2[C@@H]3CS(=O)(=O)C[C@@H]3[NH+](CC2=O)C4CCCCCC4)Cl	0
CC[C@@H](c1n[n-]nn1)[NH3+]	0
Cc1cc(c2c(c1)c(c([nH]2)C(=O)N[C@@H](Cc3ccncc3)C(=O)[O-])C)C	0
C1CCC(CC1)C[C@]2(CCC34C(C2)(O3)O4)C(=O)[O-]	0
Cc1c(c(c(c[nH+]1)CSC[C@H](C(=O)N[C@H](C)C(=O)N2CCC[C@H]2C(=O)[O-])[NH3+])CO)[O-]	0
NCc1cn(nn1)[C@H]1[C@@H](O)[C@H](O)[C@@H](CO)O[C@@H]1O[C@H]1C[C@@H]([C@H](C[C@@H]1OCCCl)C(=O)NCc1ccc(CO)cc1)C(=O)NCc1ccc(CO)cc1	1
COc1ccc(cc1OC)CCN2[C@H](c3c(n[nH]c3C2=O)c4cc(ccc4O)Cl)c5ccccc5F	0
Cc1ccc(c(c1)C)N(C)C(=O)[C@@H]2CC=CC[C@@H]2C(=O)[O-]	0
c1cc(c(cc1[N+](=O)[O-])OC2CC2)CN	0
CC1(CC(=O)c2ccc(cc2O1)O)C	0
Cc1cc(nc(n1)C(C)C)N[C@H]2CCC(=O)N(C2)C	0
CCN1C2=C([C@H](NC1=O)c3ccccc3C(F)(F)F)C(=O)N(C2)[C@H](c4ccccc4)C(=O)NCC(C)C	0
Cc1c(c(on1)C)[C@H](C)NC(=O)C=C(C)C	0
c1cncc2c1nc([n-]2)C[C@@H]3COCCN3	0
Cc1ccc(cc1)[C@@H]2CN([C@H]3[C@@H]2[NH+]4CCC3CC4)C(=O)c5cnc(cn5)C	0
CN(CC(=O)N1CCC[C@@H]1C(=O)O[C@H]([C@@H](CO)O)[C@@H]([C@@H](CO)O)O)C(=O)[C@@H](Cc2ccccc2)NC(=O)c3ccccc3	0
c1cc2nc(cc(=O)n2cc1Br)CNCC(=O)[O-]	0
C[C@@H](CN(C)c1ccc(cc1C#N)Cl)C(=O)[O-]	0
Cn1c2c(cn1)[C@H](CCC2)NC(=O)Cn3cc(ccc3=O)Br	0
CC(C)N1CC[C@@H](C1)Nc2ccc(=O)n(c2)C	0
CN(CCN)c1cc(ncn1)OC	0
C[C@@H](CS(=O)(=O)[N-]c1ccc(cc1F)Cl)CCl	0
C(CO)N(c1c(c(c(c(c1I)C(=O)NC[C@@H](CO)O)I)C(=O)NC[C@H](CO)O)I)C(=O)CO	0
c1ccc(cc1)n2c(=O)c3c4c(sc3nc2S[C@@H](CCO)C(=O)NC5CCCCC5)CCCC4	0
Cc1ccc(c(c1)C)NC(=O)CCC(=O)NNC(=S)NC(=O)COc2ccc(cc2)OC	0
C[C@]12CCC(=O)N1[C@H](CS2)C(=O)N[C@@H]3C[C@@H](C=C3)C(=O)[O-]	0
c1cc(ccc1C2CC(C2)[O-])Cl	0
Cc1cc(ccc1N)Sc2nnnn2C	0
c1cn(c(=O)[nH]c1=O)/C=C/[C@@H]([C@H](CO)O)O	0
CC(C)n1c(n[nH]c1=S)c2cnn(c2)C(F)F	0
CC(C)n1cc(cn1)N[C@@H]2CCN(C2)C	0
Cc1c\2c(oc1C(=O)Nc3cc(ccc3Cl)Cl)CCC/C2=N\NC(=O)Cc4ccc(cc4)[N+](=O)[O-]	0
COc1cccc2c1C(=O)c3c(c(c4c(c3O)CC[C@](C4)([C@@H](CO)O)O)O)C2=O	0
OC[C@H]1O[C@H](O[C@H]2C[C@@H]([C@H](C[C@@H]2OCCN=[N+]=[N-])C(=O)NCc2ccc(CO)cc2)C(=O)NCc2ccc(CO)cc2)[C@@H](O)[C@@H](O)[C@@H]1O	1
CCN1CCN(CC(C)c2ccc(F)cc2)CC1	1
CC1=C2C=C(C=C[C@@H]2N=C1C)[C@@H]3NN=C(N3c4ccccc4)SCC(=O)Nc5ccc(cc5)OC	0
c1ccc(cc1)[C@@H](c2ccc3ccc[nH+]c3c2O)Nc4cccc(c4)[N+](=O)[O-]	0
c1cc(cc(c1)O)/C=N/Nc2nnc(n2N)SCC(=O)Nc3ccc(cc3)S(=O)(=O)N	0
C[C@H]1CC[C@](C1)(C#N)C2(CCC2)[O-]	0
CNC(=O)C[N-]S(=O)(=O)c1cc(cnc1)Br	0
Cc1ccccc1[N-]/C(=N\c2nc(cc(n2)C)C)/N	0
c1ccc(cc1)Cn2c(c(c(=O)[nH]c2=O)N(CCO)CC(=O)NC3(CCCC3)C#N)N	0
CC[C@@H]1[C@@H]2c3cc(ccc3C[C@@H]2[C@@H]1[O-])OC	0
c1cc(c(cc1n2c(nnc2[S-])CC#N)Cl)Cl	0
Cc1ccc(cc1F)[C@@H](c2ccc3c(c2)oc(n3)[O-])NC	0
c1csc(n1)[C@H](CN)O	0
C[C@@]12CC[C@H]([C@@]([C@H]1Cc3c(nc(s3)NC(=O)N4CCOCC4)[C@H]2CC(=O)N(C)Cc5ccccc5)(C)CO)O	0
CC(C)N1CCc2c(nc(n2C)C(=O)NC3CC3)C1	0
CC(C)CC(=O)Nc1ccc(cc1)C(=O)NNC(=S)NC(=O)Cc2ccc(cc2)OC	0
Cc1ccc(cc1N)c2nc(no2)C[C@H]3CCCO3	0
COc1cc(cc(c1OC)OC)[C@H]2c3ccc(cc3OC(=C2C#N)N)OC(=O)c4ccc(cc4)OCC=C	0
C[C@H]1C[C@H]1c2[n-]c3cnccc3n2	0
CC[C@@H]1CCCc2c1nc(s2)c3[n-]ncn3	0
C[C@H]1CC(=O)N([C@H]([C@@H]1C(=O)[O-])C)C2CC2	0
C[C@@H]1CN(C[C@H]1C)C(=O)N(CCC(=O)[O-])c2ccccc2	0
c1nc2c(=O)[nH]c(nc2n1[C@H]3C[C@H]([C@@H](O3)CO[P@@](=O)([O-])O[C@H]4C[C@@H](O[C@@H]4CO)n5cnc(nc5=O)N)O)N	0
C1CC[C@H]([C@@H](C1)N2CCCC[C@@H]2C#N)O	0
c1c(c(=O)[nH]c(=O)n1[C@H]2C[C@@H]([C@H](O2)CO)O)C(C(F)(F)F)(C(F)(F)F)N	0
Cn1c2c(c(=S)cc[nH]2)c(=O)n(c1=O)C	0
COC(=O)[C@H]1C[C@H](O)[C@H](O)C[C@@H]1C(=O)N[C@@H]1CCCC[C@@H]1C(=O)N[C@@H]1O[C@@H](C)[C@@H](O)[C@@H](O)[C@@H]1O	1
c1ccn(c1)C[C@@H]2CCC[C@@H]2C(=O)[O-]	0
Cc1c(c(n(n1)C)C)C[C@@H](c2c(cnn2C)OC)NC	0
CC(=O)N1CC[NH+](CC1)[C@@H](c2cccc(c2)Br)c3c(n4c(s3)nc(n4)c5ccco5)[O-]	0
CC(C)C[C@@]1(C[NH2+]C[C@H]1C(=O)[O-])C	0
c1cc(ccc1N2C(=O)CC(=N2)[O-])Cl	0
OCCCc1c[nH]nc1C(F)(F)F	1
C/C(=N/Nc1[nH]nc(n1)SCC(=O)NCCc2ccc(cc2)Cl)/c3ccc4c(c3)OCO4	0
C[C@H]1CN(C[C@@H]1C)c2c(c(ncn2)OC(C)C)N	0
CC[C@@H](c1cccs1)N2CCC(CC2)(CC)C(=O)[O-]	0
CCOC(=O)c1cnc2ccccc2c1O	1
C[C@@H]1CCC[C@@H](C1)N(C)c2cnc(nc2C(=O)[O-])C(C)C	0
CCCn1c2c(c(n1)C)c(cc(n2)c3cnn(c3C)C)C(=O)NNC(=S)NCc4ccccc4	0
Cc1c(cccc1Cl)Nc2cn[nH]c(=O)n2	0
C[C@H]1CCC[C@@H](C1)CCn2c(nnn2)SCC(=O)[O-]	0
CC1(CC(=CC(=O)S1)[O-])C	0
CS(=O)(=O)[N-]c1ccc(cc1)/C=C/C(=O)N2CCC[C@H](C2)O	0
Cc1c(cccc1Cl)NC(=O)[C@@H]2CC=CC[C@@H]2C(=O)[O-]	0
CC1(C(C1(C)C)C(=O)N2CC(C2)C(=O)[O-])C	0
CN([C@@H]1CCS(=O)(=O)C1)C(=O)C[NH+]2CCC[NH2+]CC2	0
C1CC(=C(C=C1)Br)[O-]	0
CC(=O)N1[C@@H](CC2=c3ccccc3=[NH+][C@@H]2[C@H]1c4cccc5c4cccc5)C(=O)OC	0
Cc1cnccc1[N-]S(=O)(=O)c2cc(sc2Cl)Cl	0
c1c(cnc(c1S(=O)(=O)NCCS(=O)(=O)N)NN)Br	0
C1C[C@H](CC=C1)CN2CC(=CC2=O)[O-]	0
CC[C@@H]1CCCCN1c2cncc(n2)CO	0
CC[C@H]1CC[C@H](C1)c2nc(on2)c3ccc(nc3)N	0
CN1C(=O)C[C@H](C1=O)N[C@@H]2CCCOC2	0
CC(C)C[C@@H]([C@@H]([C@H](CC1CCCCC1)NC(=O)[C@@H](C(=O)OC)NC(=O)[C@H](Cc2ccccc2)[NH2+]S(=O)(=O)N3CCOCC3)O)O	0
COc1cc(cc(c1OC)OC)C(=O)NNC(=S)NC(=O)/C=C/c2ccc(cc2)Cl	0
CC(C)CN(C1CC1)C(=O)[C@@H]2C[C@@H]2C(=O)[O-]	0
COCCN1C(=O)[C@H]2[C@@H](C1=O)[C@]3(c4ccccc4NC3=O)N[C@H]2[C@H](c5ccc(cc5)Cl)O	0
c1c([nH]c[nH+]1)C[C@@H](c2nnc(n2N)N)N	0
c1csc2c1c(ncn2)NC[C@H]3CCOC3	0
C[N+]1(CC[C@]23c4c5ccc(c4O[C@H]2C(=O)CC[C@@]3([C@H]1C5)O)O)CC6CC6	0
C[C@@H](/C(=N/[C@@H]1CC[NH+](C1)C)/[O-])N	0
CCc1nnc(n1c2cc(ccc2C)C#N)SCC(=O)[O-]	0
CC[C@H](C)[C@@H](C(=O)N1CCC[C@H]1C(=O)N[C@@H](CCSC)C(=O)N[C@@H]([C@@H](C)CC)C(=O)N[C@@H](CCCC[NH3+])C(=O)[O-])[NH3+]	0
C[C@H]1CC2=C(C(=S)N=C([C@]2(C[NH+]1C)C)[O-])C#N	0
CS(=O)(=O)CC[C@H](c1nc(no1)Cc2cccc[nH+]2)[NH3+]	0
COCCc1nc(n(n1)C2CCCCC2)[C@@H]3CNCCO3	0
CC(C)(C)C1CCC(CC1)(C#N)[C@@]2(CCS(=O)(=O)C2)O	0
CC(=O)c1cc([nH]c1)C(=O)N2[C@@H]3CCCC[C@H]3C[C@@H]2C(=O)[O-]	0
c1cc(oc1)CNC(=O)CSc2nnc(n2N)N/N=C/c3cc(ccc3O)[N+](=O)[O-]	0
CC[C@]1(C(=O)N(C(=O)N1)NC(=O)c2cc3c(nn(c3s2)Cc4ccc(cc4)F)C)c5ccccc5	0
Cc1ccc(cc1)CNc2c(c(ncn2)NNC(=O)c3ccncc3)N	0
CCc1ccc(cc1)NC(=S)Nc2cnn(c2)Cn3cc(cn3)NC(=S)Nc4ccc(cc4)CC	0
C[C@@H](C(=O)N/N=C/C1=C(/C(=C\c2ccccc2)/CC1)N3CCOCC3)NC(=O)C45CC6CC(C4)CC(C6)C5	0
c1ccc(cc1)CSc2nnc(s2)[S-]	0
c1ccc(cc1)CN2CCO[C@H]3[C@@H]2CN(C3)c4cnnc(c4Cl)[O-]	0
CNC(=S)N/N=C/c1ccccc1[O-]	0
CN1CCN(CC1)C(=O)[C@H](CC(=O)N)N	0
c1cc(c(c(c1)c2ccc(c(c2)Cl)[O-])F)C#N	0
c1c(nc2ncnn2c1C(F)F)[C@H]3CCCN(C3)C(=O)C4[C@H]5[C@@H]4CCCC5	0
C1CC1c2nnc(o2)C[NH+]3CCC4(CCC(=O)N(C4)CC(=O)N)CC3	0
CCOc1ccc(c(c1)[C@H]2[C@H]3CCCCC=C3C(=C(C2(C#N)C#N)[NH3+])C#N)OCC	0
Cc1cc2c(cc1Cl)c(=O)c3c(o2)C(=O)N([C@H]3c4cccc[nH+]4)CC(C)C	0
CN(C)c1cccc2c1cccc2S(=O)(=O)N[C@@H](CCCCNC(=O)CCCC[C@H]3[C@@H]4[C@H](CS3)NC(=O)N4)C(=O)NCCSS(=O)(=O)C	0
CC(C)CCOc1cccc(c1)[C@H]2c3c(n[nH]c3C(=O)N2Cc4cccnc4)c5cc(ccc5O)Cl	0
Cn1cc(cn1)C2(CCCCC2)O	0
C1CC[C@@H]2CN(CC[C@H]2C1)C(=O)CCCC(=O)[O-]	0
c1cc(ccc1C[NH+]2CCC[C@H]2c3ccsc3)C#N	0
C1C[C@H](NC1)C(=O)N2CCN3CCC[C@@H]3C2	0
CC(C)[C@H](C(=O)[O-])[S@@](=O)c1ccc(cc1)C(C)(C)C	0
C[C@H](c1[nH]c2c(n1)ccc(n2)N)[NH3+]	0
C[C@@H]1C[C@H](CC(C1)[C@@H](C)[C@@H](C)C(=O)[O-])C	0
CC1=CN2[C@@H](C(=C1)Br)NC(=O)CC2=O	0
[H]/N=c\1/c2c(n[nH]c2nc(n1c3cccc(c3)Cl)SCC(=O)NCCc4ccc(c(c4)OC)OC)C	0
CCOc1cc(c(c(c1[O-])/C=[NH+]/CCNc2ccc(cc2)[N+](=O)[O-])Br)Br	0
C[C@@H]([C@@H](CO)Sc1n[nH]c(=O)n1C)N	0
C[C@H](C1CC1)Nc2cc(ncn2)OC	0
C1COC[C@@H]1N[C@@H]2CC(=O)N(C2=O)C3CC3	0
CC(C)Sc1c2cc(ccc2ncn1)N	0
C[C@@H]1c2c(sc([nH+]2)NCCc3ccccn3)C[C@]4([C@H]1[C@H]([C@H](CC4)[C@H](C)C(=O)NCCN5CCOCC5)O)C	0
c1cc(ccc1C=NNc2nc[nH]n2)Cl	0
c1ccc2c(c1)cn(n2)[C@H]3CCNC3	0
C1CC[C@@H]2CN(CC[C@H]2C1)C(=O)[C@@H]3CCCC[C@@H]3C(=O)[O-]	0
CCN(CC)c1ccc(cc1)n2cnnc2[S-]	0
COc1ccc(cc1)[C@@H]2[C@H](C(=O)NC(=C2C#N)SCC(=O)Nc3ccccc3C(F)(F)F)C(=O)OC	0
C[C@@H]1CC[C@H](C[C@@H]1C)NC(=O)CC2(CCCCC2)C(=O)[O-]	0
Cc1c(cnc(c1C#N)[O-])Br	0
C=CC[n+]1c2ccccc2n(c1N)CC[NH+]3CCOCC3	0
C[C@@H]1CC[C@H](C[C@@H]1C)c2[n-]nnn2	0
Cc1cc(n2c(n1)cc(n2)c3ccc(cc3)Cl)N4CCC(CC4)C(=O)NCCCN5CCOCC5	0
CC(C)Oc1cncc(n1)N2CCC[C@@H](C2)CC(=O)[O-]	0
Cc1ccc(c(c1)/N=C/c2c(cnc(c2[O-])C)CO)C	0
c1ccc(cc1)c2c(cn(n2)c3ccccc3)C(c4c([nH]c(=S)[nH]c4=O)N)c5c([nH]c(=S)[nH]c5=O)N	0
c1ccc(cc1)n2cc(c(n2)c3ccc(cc3)Br)/C=C(\C#N)/C(=O)NCCN4CCOCC4	0
Cc1c(cccc1NCc2ccc(o2)[C@H]3C[C@H]3C)C(=O)[O-]	0
C1C[C@@H](NC(=O)[C@H]1[NH3+])C(=O)[O-]	0

## Sheet: File S3
Supplementary File S3: Test dataset comprising active (lebeled as 1) and inactivae (lebeled as 0).
Smiles	Label
C[C@H]1CC/C(=N\OCC(=O)[O-])/C[C@H]1C	0
Cc1ccccc1c2nnc(n2C)SCC(=O)Nc3ccccc3C(=O)N[C@H](C)c4ccccc4	0
OC(=O)c1c[nH]c2ccc(cc2c1=O)S(=O)(=O)N1CCCCC1	1
Cc1c2c(c(c(=O)[nH]1)C#N)CCCC2	0
Cc1c2c(n(n1)C)n(c(=S)[nH]2)[C@H]3C[C@H]3c4ccccc4	0
Cc1cccc(c1C)NC(=O)CSC2=C([C@@H]([C@H](C(=N2)C)C(=O)Nc3ccccc3)c4ccco4)C#N	0
c1ccc(cc1)N\2[C@@H]3CS(=O)(=O)C[C@H]3S/C2=[NH+]\C(=O)C4CCCCC4	0
Cc1ccnc(n1)NCC2CC(C2)[O-]	0
Cc1cc(c(cc1C)S(=O)(=O)Nc2cc(c(nc2)N3CCC[C@@H](C3)C[NH+]4CCCC4)C(=O)[O-])C	0
C1CC[NH+](CC1)[C@]2(CCSC2)C(=O)[O-]	0
C[C@H]1N([C@@H]2CCCC[C@@H]2O1)C(=O)[O-]	0
C[C@H]([C@@H]1CCOC2(C1)CCCC2)C(=O)[O-]	0
Cc1ccc(c(c1)n2ccnc2SCC(=O)N3CCC[C@@H](C3)CNC(=O)Nc4cccc(c4)F)C	0
C[C@H]1CCC[C@@H]([C@@H]1C)[C@@H](C(=O)[O-])F	0
Cc1ccc(nc1)Nc2nccc(n2)[C@@H]3CCC[NH+](C3)Cc4ccc5c(c4)cc[nH]5	0
CCc1c(c(on1)CC)CNC(=O)N2CCC[C@H]2c3cccc(c3)[NH+](C)C	0
c1ccc2c(c1)-c3ccccc3C2COC(=O)N[C@H](Cc4c[nH]cn4)C(=O)N[C@H](CCC(=O)N)C(=O)N5CCC[C@@H]5C(=O)[O-]	0
COc1cc(cc(c1OC)OC)C(=O)N[C@@H](CCSC)C(=O)OCC(=O)Nc2c(ccs2)C(=O)N	0
Cc1c2c(=O)[nH]cnc2sc1Cl	0
Cc1ccc(cc1[N-]S(=O)(=O)c2ccc(cc2F)Cl)S(=O)(=O)N	0
Cc1cc(on1)NC(=O)[C@H](C)Sc2[nH]c(c([nH+]2)c3ccccc3)c4ccccc4	0
CC(C)CNC(=O)NC[C@H]1CCCC[C@@H]1C(=O)[O-]	0
CC1([C@@H](C[C@H]1[O-])c2ccc(s2)Br)C	0
c1cc[nH+]c(c1)N/C(=[NH+]/N=C/c2ccc3ccc4ccc(nc4c3n2)/C=N/[NH+]=C(/c5ccccn5)\Nc6ccccn6)/c7ccccn7	0
CCC[C@H]1CC[C@H]([C@@H](C1)n2cccn2)C(=O)[O-]	0
C[C@@H]1CCN[C@H]2CCS(=O)(=O)C[C@@H]2[S@@]1=O	0
CN(Cc1cscn1)C(=O)NC2(CCCCCC2)C(=O)[O-]	0
CN(C)[C@@H](C#N)c1ccc(c(c1)Cl)[O-]	0
CCC[C@H]1C[C@H](CCO1)N2CCC[C@@H](C2)C(=O)[O-]	0
CCOc1cc(cc(c1OCC)OCC)C(=O)NC(=S)Nc2c(c3c(s2)CCC3)C(=O)N	0
CC(C)OCCCn1c(=O)c2c(nccn2)nc1[S-]	0
C1CC[C@@H]([C@H](C1)C(=O)[O-])N2CCCC2	0
c1cc(ccc1CSCC(=O)Nc2ccc(cc2)S(=O)(=O)/N=c/3\[nH]ccs3)Br	0
C[C@H]([C@H]([C@H]1CNC2=NC(=NC(=O)[C@@H]2N1)N)O)O	0
[H]/N=C/1\C(=C/c2cc(c(c(c2)Br)OCCOc3ccccc3)OC)\C(=O)N=C4N1OC(=C4)C	0
COC(=O)c1ccc(cc1)-c1ccc(\C=C2/C(=O)N(N=C2C(F)(F)F)c2ccc(cc2)S(N)(=O)=O)o1	1
NC(=O)[C@H](CCC(O)=O)NC(=O)[C@H]1C[C@@H](O)[C@H](O)[C@H](O)[C@H]1SCCCCSCc1cccc(F)c1	1
Cc1cc(n(n1)[C@H](C)C(=O)Nc2ccc(cc2Cl)NC(=O)[C@@H](C(C)C)N3C[C@H](O[C@H](C3)C)C)C	0
[H]/N=c\1/c(cc2c(n1CCc3ccc(cc3)OC)nc4c(cccn4c2=O)C)S(=O)(=O)c5ccc(cc5)Cl	0
Cc1ccc(cc1)S(=O)(=O)Nc2ccc(cc2)S[C@H](c3ccccc3)C(=O)Nc4cc(on4)C	0
c1ccc(cc1)Cn2c(nnn2)CN3CCC(CC3)CO	0
c1cn(c(n1)c2cc3n(n2)CCNC3)Cc4csc5[n+]4CCN5	0
C[C@H]([C@@H](C(=O)[O-])NC(=O)[C@]1(CCCC[NH2+]1)C)O	0
C[C@@H](C(=O)N[C@@H](CCSC)C(=O)[O-])[NH2+]CC[C@@]([NH3+])([P@@](=O)(O)[O-])P(=O)([O-])[O-]	0
c1cc(c(cc1NC[C@@H]2CCC[C@@H]2C(=O)[O-])Cl)C#N	0
CN1CCN(CC1)c2ncc(cn2)CN3CC[C@@](C3)(C(F)(F)F)O	0
c1cc(=O)n(cc1C(=O)[O-])C[C@H]2CCC=CC2	0
OC(=O)c1sc2cc(F)ccc2c1Cl	1
C[C@H](Cc1nc(no1)[C@@H]2CSCCO2)CC(=O)O	0
CC(=O)N[C@@H]1C(O)O[C@H](CO)[C@@H](O)[C@@H]1O	1
Cc1nnc2n1ccnc2C[C@@H](c3ccccc3)O	0
c1cnc(cc1C(F)(F)F)C(=O)[O-]	0
C[C@@H]1CCCC[C@@H]1NC(=O)c2[nH]nc(n2)C(C)C	0
CC(C)CC[n+]1c2c([nH]c1SC[C@H](C)O)n(c(=O)[nH]c2=O)C	0
C[C@@]12C=C[C@@]3(O1)[C@@H]([C@@H]2C(=O)Nc4ccccc4)C(=O)N([C@@H]3C(=O)NC(C)(C)C)Cc5ccc(cc5)Cl	0
CS(=O)(=O)CC[C@@H](c1nnc(n1N)N)N	0
CC/N=C\1/C[C@@H](CC(=C1)[O-])c2ccc(cc2)Cl	0
c1ccc2c(c1)C[C@@H](O2)[C@@H](c3ccc[nH]3)O	0
CC(C)[NH2+]C[C@H]1CCC[C@H]1C(=O)[O-]	0
C1[C@@H]2[C@H]3CC4C[C@@H]5C3(CC1C[C@@H]5C2C4)C(=O)[O-]	0
c1[nH]c(c-2[nH]c(=NCCCCCC[NH3+])[n+](c2n1)[C@H]3[C@@H]([C@@H]([C@@H](O3)COP(=O)([O-])[O-])O)O)N	0
C[C@@H]1CCC[C@@H](N1C(=O)c2ccc(s2)/C=C/C(=O)[O-])C	0
COc1ccccc1NC(=O)C(=O)N(C2CCCCC2)[C@@H](c3ccc(cc3)F)C(=O)NC4CCCC4	0
C[C@H]1[C@H]([C@H]([C@@H]([C@@H](O1)O)O)O)O	0
C[C@@H](C(=O)N[C@@H](C)C(=O)N1CCC[C@H]1C(=O)N[C@@H](CCCC[NH3+])C(=O)Nc2ccc(cc2)[N+](=O)[O-])NC(=O)CCC(=O)[O-]	0
Cc1c[nH]nc1[C@@H]2CN(CCO2)CC3CC3	0
Cc1ccc(cc1)[C@@H](CN)n2cccn2	0
c1cc(sc1)[C@@H](c2ccc3c(c2)oc(n3)[O-])N	0
c1ccc2c(c1)cc(s2)c3nnc(n3N)[S-]	0
C[C@H]1CCc2c(sc3c2c(c(c(=O)[nH]3)C(=O)NC[C@@H]4CCCO4)[O-])C1	0
C[C@@H](C(=O)N[C@H](Cc1ccccc1)C(=O)N[C@@H](Cc2ccccc2)C(=O)OC)NC(=O)[C@@H](CCCCNC(=O)OCc3ccccc3)N	0
CC(C)(C)OC(=O)N1CC[C@@H](C1)[C@@H]2CC[C@@H]2[O-]	0
CC(C)(C)[C@@H]1CC[C@@H]([C@@H](C1)C2CC2)C(=O)[O-]	0
c1nc(sn1)N2CCC(CC2)CO	0
CCOC(=O)c1c[nH]c2ccc(cc2c1=O)N(C)C	1
Cc1cc(cnc1N[C@@H]2CS(=O)(=O)C=C2)Br	0
Cc1ccc(cc1)S(=O)(=O)CNC(=O)[C@H](c2ccccc2O)N(C(=O)C3CCCCC3)C(C)(C)C	0
OC(=O)Cc1csc(SCc2ccc(F)cc2)n1	1
Cc1cc(ccc1Cl)OC2CC(C2)[O-]	0
Cc1cccc(c1)NC(=O)CSc2nnc(s2)NC(=O)[C@H]3CC(=O)N(C3)c4ccc(c(c4)C)C	0
Cc1ccc(cc1N)c2ccnn2C	0
C[C@@H]([C@H](c1nc(no1)c2nc[nH]n2)N)O	0
CC(C)(C)[C@H](NC(=O)Cc1ccc(c(c1)OC)OC)N/C(=N/C#N)/[NH+]=c/2\cccc-3[n-]cccc23	0
CC(C)CCNC(=O)[C@H](c1ccco1)N(Cc2ccc3c(c2)OCO3)C(=O)c4c(c(ns4)C(=O)N)N	0
Cc1c(c(nc(n1)CCl)[O-])C(C)C	0
c1cc(ccc1c2[nH]c3c(n2)c(=O)[nH]cn3)Cl	0
Cc1cccc(c1)[C@H](CNC(=O)Cc2ccc(cc2)NC(=O)c3cc4ccccc4o3)N5CCOCC5	0
Cc1c([nH]nc1CCC(=O)N2CCC3(CC2)[C@@H](C[C@@H]3OC)[O-])C	0
Cc1ccccc1n2cc(nn2)CNC	0
C1CS(=O)(=O)Cc2c1[nH]c(n2)CN	0
CC1([C@H]([C@@H]1C(=O)[O-])C(=O)NC(C)(C)CC(C)(C)C)C	0
C[C@H]1C(=O)N(C(=S)N1)[C@H]2CCS(=O)(=O)C2	0
C/C=C(\C[C@H](N(Cc1c[nH+]c(nc1N)C)C=O)O)/SS/C(=C\C)/C[C@H](N(Cc2cnc(nc2N)C)C=O)O	0
C[C@@H](C(=O)NNC(=O)COc1ccc(cc1)Br)Oc2ccc(cc2Br)Cl	0
CCCNc1ccc(nn1)c2ccco2	0
Cc1ccccc1[C@@H](C)n2c[nH+]cc2CCl	0
CC[C@@H]1CCCC[NH+]1CCNC(=O)N2CCC[C@@H](C2)CNC(=O)C(C)(C)C	0
Clc1ccc(s1)-c1nnn[nH]1	1
c1cc(sc1)CC(=O)N2CCc3c(c(=O)n4c([nH]3)cc(n4)[C@H]5CCCN(C5)C(=O)Cc6cccs6)C2	0
CC1([C@@H](N2[C@H](S1)[C@@H](C2=O)NC(=O)[C@@H](c3ccccc3)N)C(=O)O[C@@H]4c5ccccc5C(=O)O4)C	0
c1cc(c(c2c1[nH+]c(n2C3CC3)CCCl)F)F	0
C[C@]1(CCCO1)C(=O)N2CCC(CC2)CC(=O)O	0
CCC(C)(C)Nc1c(nc2n1cccc2)c3cc4ccc(cc4[nH]c3=O)OC	0
C[C@@]1(C(=O)N(C(=O)N1)C2CC2)C(F)(F)F	0
CC[C@H]1CCC[C@@H](C1)n2c(nnn2)N	0
CC(C)(C)OC(=O)N1Cc2ccccc2C[C@H]1C(=O)NCC3CCC(CC3)C(=O)NC4CCCCC4	0
Cc1cc(c(cc1S(=O)(=O)[N-]c2nc(cs2)C(=O)C)N)Cl	0
CCC(CC)C(=O)N1CC[C@H](C1)CC(=O)[O-]	0
Cc1n[nH]c(C)c1Cc1ccc(O)cc1	1
CN(CC(=O)N1CCC[C@@H]1C(=O)O[C@@H]([C@@H](CO)O)[C@@H]([C@@H](CO)O)O)C(=O)[C@@H](Cc2ccccc2)NC(=O)c3ccccc3	0
Cc1c(n2c(n1)CCCC2)CCC(=O)[O-]	0
C[C@H]1C[C@H]1C[NH+](C)C[C@@H]2CC(CCC2=O)(C)C	0
CCC[C@@H](C(=O)NCCC(C)C)N(c1cc(ccc1OC)C)C(=O)c2c(c(ns2)C(=O)N)N	0
C[C@@H](c1cccc(c1)OC)Sc2c3c([n-]cn3)ncn2	0
C1CCCC(CC1)OCC[NH+]2CCCSCC2	0
CC(=C)[C@H]1CCC(=CC1)CN(C)C2CC[NH+](CC2)C	0
CCOC(=O)c1cccc2c1[nH]cc(C(=O)OCC)c2=O	1
Cc1ccccc1NC(=O)CSC2=Nc3ccccc3C4=N[C@H](C(=O)N42)CCC(=O)NCc5ccccc5	0
Cc1c2c(c(cn1)CO)Cc3c(nc(nc3SCC(=O)Nc4cccc(c4)SC)c5ccccc5)O2	0
Cc1ccc2c(c1)nc([nH]2)S[C@@H](c3ccccc3)C(=O)Nc4cc(on4)C	0
Cc1cn(c(=S)[nH]1)[C@H]2CCCS(=O)(=O)C2	0
Cc1cc(c(n1c2ccc(cc2)Cl)C)/C=C/3\C(=O)NC(=S)N(C3=O)c4ccc(cc4OC)OC	0
C[C@@H]1C/C(=C\C(=O)[O-])/CC(C1)(C)C	0
C[C@@H](C[NH3+])CS[C@@H](C)C(=O)NN	0
c1ccc(c(c1)C(=O)Nc2cc3c(cc2[C@H](c4ccc(cc4)Br)O)OCCO3)Br	0
c1cncc2c1nc([n-]2)C[C@H]3CCCO3	0
CCn1c2cc[nH+]cc2nc1[C@H](CCS(=O)(=O)C)[NH3+]	0
Cc1ccc(cc1)N2[C@@H]3CS(=O)(=O)C[C@@H]3[NH+](CC2=O)C4CCCCCC4	0
C[C@H]1CCC[C@@H](C1)[NH+](C)[C@@H](CC#N)c2ccccc2	0
CN(C)C(=O)c1c[nH]c2c(F)cccc2c1=O	1
Cc1nnc(n1C(C)C)[C@]2(CCCN2)C	0
C[C@H]1C[C@H](CS1)[NH+]2CCC[C@@]2(C)C(=O)[O-]	0
C[C@H](c1ccc2c(c1)OCCCO2)[C@H](C)C(=O)[O-]	0
C=CCNC(=O)N1CC[C@H](C1)CC(=O)O	0
[H]/N=c\1/c(=C/c2ccc(c(c2)OC)OCCOc3cc(ccc3C(C)C)C)/c(=O)nc-4s/c(=C\CC)/[nH]n14	0
CC[NH2+][C@@]1(CC[C@@H](C1)[NH+](C)[C@@H]2CCS(=O)(=O)C2)C(=O)[O-]	0
c1cc(ccc1[C@H]2CC(=O)c3c(cc(c(c3[O-])[C@H]4[C@@H]([C@H]([C@@H]([C@H](O4)CO[C@H]5[C@@H]([C@](CO5)(CO)O)O)O)O)O)O)O2)O	0
c1cc(cnc1)[C@H]([C@]2(CCOC2)C#N)O	0
CCNC(=O)N1CCN(CC1)c1ccccc1O	1
C[C@H](C[NH+](C)CC(=O)N)C(=O)NN	0
C[C@@H](CSc1nnnn1C)N	0
CN1CCc2c(sc(n2)/N=C(/c3cnn(c3)c4ccccc4)\[O-])C1	0
c1c(cc(c(c1Cl)[O-])Cl)N2C(=O)CCC2=O	0
c1ccc2c(c1)nc(o2)NCc3ccoc3	0
C1CNC(=O)[C@H](N1)Cc2nnc(n2N)N	0
C[C@@H]1C[C@@H]1C(=O)N2C[C@@H]([C@@H](C2)C(=O)[O-])C	0
c1ccc2c(c1)CCC[C@@]2(CNC(=O)/C(=N/c3cccnc3)/[O-])O	0
c1cc(c(cc1O)O)/C=N/Nc2nc3c(=O)[nH]c(nc3n2[C@H]4[C@H]([C@@H]([C@@H](O4)CO)O)O)N	0
Cc1ccc(cc1)[C@@H](C(=O)Nc2ccc(cc2)C(C)C)NC(=O)[C@H]3CCCN3C(=O)OC(C)(C)C	0
CCc1c2c(n(n1)C)n(c(n2)SCC(=O)[O-])CCC3CC3	0
CN[C@@]1(CC[C@@H](C1)N2CCN(CC2)C)C#N	0
CC[C@@]1([C@@H](C[C@@H]1O[C@@H]2CCOC2)[O-])C	0
c1cc(c(cc1/C=N/Nc2nncn2/N=C\c3ccc(c(c3)O)O)O)O	0
c1ccc(cc1)n2c(c(c(n2)CCCNC(=O)CCc3nc(no3)c4ccc(cc4)Cl)C#N)N	0
Cc1ccc(cc1)c2cc(cc(=O)o2)[O-]	0
C1CN(CCC1[NH2+]CC(=O)[O-])C(=O)N	0
Cc1c(c(sc1C(=O)N)NC(=O)CNc2ccccc2C(C)C)C(=O)OCCOC	0
CN1CCN(CC1)c2ccc(cc2[N+](=O)[O-])/C=C\3/C(=O)c4ccccc4S3	0
C[C@@H]1CCn2c(nnc2[C@H](CO)N)C1	0
Cn1cc(cn1)[C@H]([C@H]([C@@H](CO)O)O)O	0
CCOC(=O)c1cc(n[nH]1)C(F)(F)F	1
c1cc2c(cc1O[C@@H]3CCOC3)OC[C@@H]2O	0
Cc1cc(cc(c1Cl)C)OCC(=O)Nc2c(c3c(s2)C[C@@H](CC3)C)C(=O)N[C@H]4CCS(=O)(=O)C4	0
CN(Cn1c(nc(n1)c2ccc(cc2)Cl)[S-])OC	0
CCn1c(nnc1[S-])[C@H]2CCCN(C2)C(=O)c3c(ncs3)C4CC4	0
c1ccc2c(c1)C3=Nc4ncnn4[C@@H]([C@H]3[C@H](O2)c5ccc(cc5)F)c6cccnc6	0
c1ccc(c(c1)C[NH+]2CCOCC2)Oc3c(cc4c(n3)CCCC4)C#N	0
Cc1ccc(cc1)SCc2[nH+]ccn2C(F)F	0
Cc1cc(ncn1)N[C@@H](C)c2ccc(cc2)C#N	0
c1cc(ccc1[C@H](CC(=O)NNC(=O)c2ccc3c(c2)OCO3)NC(=O)N)Cl	0
CN(Cc1ccccc1C#CCO)S(=O)(=O)c2cnc[n-]2	0
CC(C)n1cncc1c2[nH]c(=O)cc(n2)C3CC3	0
C[C@H](C(=O)OC)[N-]S(=O)(=O)N1CCC(CC1)C(C)(C)C	0
CN[C@H]1CCN(C1=O)C[C@H]2CN3CCC[C@@H]3CO2	0
Cc1cc(=O)oc2c1ccc(c2)NC(=O)[C@H](CCCNC(=[NH2+])N)NC(=O)[C@H](Cc3ccccc3)NC(=O)[C@@H]4CCC[NH2+]4	0
c1cc(ccc1C(=O)N[C@@H](CCCOO)C(=O)[O-])NC[C@H]2CNC3=[NH+]C(=NC(=O)[C@H]3N2)N	0
C1CC[C@H]2[C@@H](C1)CCC[C@@H]2CC(=O)[O-]	0
CCOC(=O)c1c(nc(s1)[O-])C(F)(F)F	0
CC[C@@H](C)CNc1cccc2c1c(=O)[nH]nc2[O-]	0
COc1ccccc1/C=N/Nc2[nH]nc(n2)SCC(=O)Nc3c(c4c(s3)CCCC4)C#N	0
CN(C)C[C@@H]1C[C@H](CN1[C@@H]2CCS(=O)(=O)C2)O	0
c1ccc2c(c1)c(ncn2)NC[C@@H]3CCOC3	0
c1cn(cn1)CCCNC(=O)c2c3c(on2)CCCC3	0
C[NH+]1C[C@H]1[C@@]2(C[C@@H]3CC(=O)c4c(c(c5cc(c(c(c5c4[O-])O)OC)O)OC)[C@@]3(C(=O)C2)O)O	0
Cc1c(cccc1[N+](=O)[O-])NCC(=O)Nc2c(c(c(s2)C(=O)N)C)C(=O)OCCOC	0
Cc1c(cco1)c2cnc(o2)[C@@H](C)NC	0
C[C@@H](c1cccc(c1)Br)n2c(nnn2)[S-]	0
Cc1cc(c2c(c1)c(cc(n2)S[C@@H](C)C(=O)Nc3ccc(cc3)S(=O)(=O)NCc4ccco4)C)C	0
OC(=O)c1cc2cc(ccc2s1)C(F)(F)F	1
CC1([C@@H]2C(=c3ccccc3=[NH+]2)C[C@@H]4N1C(=O)N(C4=O)Cc5ccccc5)C	0
CN(C)C(=O)c1c[nH]c2ccc(F)cc2c1=O	1
C[C@H]1CC[C@H](CN1C(=O)[C@H](C)N)C(=O)N	0
C[C@@H]1CCC[C@@](C1)(C[NH+]2C[C@H](S[C@H](C2)C)C)C=O	0
CNc1nc-2ncnc2c(n1C)[S-]	0
C[C@H]1CCC[C@@H](N1C(=O)CSc2nnc(n2N)c3ccc(cc3)C(C)(C)C)C	0
CC[C@@H](CC1CC1)[NH+]2C[C@@H]3CCCCN3C[C@@H]2C	0
CC[NH+]1CCN(CC1)c2cc(c3cc(ccc3[nH+]2)[N-]S(=O)(=O)c4ccc(c(c4)Cl)Cl)C(=O)[O-]	0
CC(=O)N1CCC(CC1)[NH2+][C@H]2CC([C@H]3[C@@]2(CC[C@](C3)(C)O)CCC(=O)NCCN4CCOCC4)(C)C	0
Cc1cc(nc(n1)[C@@H]2CCCN2)N(C)C	0
CN[C@@]1(CC[C@@H](C1)N2CCS(=O)CC2)C#N	0
C[C@@]1(CCC[NH2+]1)C(=O)N[C@@H](CO)C(=O)[O-]	0
Cc1cc(c(c(c1)C)O[C@H]2C[C@@H](C23CCCC3)[O-])C	0
c1c(cc(c(c1Br)O)Br)/C=N/NC(=O)CNc2c(=O)[nH]c(=O)[nH]n2	0
Cc1ccc2c(c1)nc([n-]2)/C(=C\c3ccco3)/C#N	0
CCn1c(ncn1)C[C@]2(CCC[C@H](CC2)C)O	0
C[C@H]1Cc2c(c(n(c(=S)n2)C)[O-])S1	0
c1ccc(cc1)n2c3c(cn2)c(=O)n4c(n3)SC[C@H]4CC(=O)Nc5ccc(cc5F)Br	0
CN(C)C[C@@H]1C[C@H](CN1c2c(nccn2)Cl)O	0
CC[C@@]1([C@@H](C[C@@H]1OC2C[C@@H](C[C@@H](C2)C)C)[O-])C	0
CC[C@@H]1CO[C@@H](CN1c2nc(ns2)N)C	0
CS(=O)(=O)c1ccccc1[N-]S(=O)(=O)c2cccnc2Cl	0
c1ccc(cc1)CC/C(=N/c2nnc3n2cccc3)/[O-]	0
Cc1cc2c(cc1C)nc([nH]2)CC3(CCCC3)C(=O)[O-]	0
Cc1c(c(n([nH+]1)C(C)(C)C)C)[C@@H](C)C(=O)[O-]	0
C[C@H]1CN(CCN1C)S(=O)(=O)c2cc(oc2Br)CO	0
c1ccc(cc1)N2[C@@H]([C@@H]3[C@@H](O2)C(=O)N(C3=O)c4ccccc4)c5ccc(cc5)C#N	0
CC(=NNC(=O)C(=O)NCC=C)C	0
[H]/N=C(/c1ccccc1)\Nc2c(cc3ccccc3n2)[O-]	0
c1c(cn(n1)Cc2[nH]c(=O)[nH]n2)N	0
CC(C)C[C@@H](C(=O)N[C@@H](CCSC)C(=O)N)NC(=O)CNC(=O)[C@@H](Cc1ccccc1)NC(=O)[C@@H](Cc2ccccc2)NC(=O)[C@@H]3CCC(=O)N3	0
c1ccc(cc1)[C@@H](C#N)N2CCN(CC2)C(=O)CN3CCC[C@@H](C3)O	0
C[C@]12CCC(=O)C=C1CC[C@@H]3[C@@H]2[C@H](C[C@]4([C@H]3CC[C@@]4(C(=O)COC(=O)CCC(=O)N[C@@H](CC(=O)N)C(=O)[O-])O)C)O	0
c1cc(ccc1C=O)c2ccc(c(c2)[O-])Cl	0
Cc1ccc(cc1)/C=N/Nc2nnc(n2N)SCC(=O)Nc3ccc(cc3)S(=O)(=O)NC(C)(C)C	0
CCOc1ccc(cc1)NC(=O)[C@H](Cc2ccccc2)NC(=O)C3CCN(CC3)C(=O)[C@@H]4CCC[NH2+]4	0
CC(C)OC(=O)c1ccc(cc1)-c1ccc(\C=C2/C(=O)N(N=C2C(F)(F)F)c2ccc(cc2)S(N)(=O)=O)o1	1
C[C@@H]1CN[C@@H]([C@@H](S(=O)(=O)C1)C)c2ccc(cc2)OC	0
Cn1ccc2c1cccc2/C(=N/S(=O)(=O)C[C@H]3CCCCO3)/[O-]	0
c1cn2c([nH+]1)CN(CC2)[C@@]3(CCCS(=O)(=O)C3)C[NH3+]	0
Cc1c2c(c(c3c1c(ccc3O)Cl)O)C(=O)[C@@]4([C@@H](C2)[C@@H](C(=C(C4=O)C(=O)N)[O-])[NH+](C)C)O	0
C#CC[C@@H]1CCCC[C@H]1C(=O)[O-]	0
C[C@]1(CCCN1)C(=O)N2CCC[C@@H]2C(=O)N(C)C	0
C1CC2(CCN(CC2)C(=O)[C@H]3C[NH2+]CCO3)CN(C1=O)CC(=O)N	0
c1cc(c(cc1c2csc(n2)N)Cl)[O-]	0
C[C@@]1(COC[C@H]1NC(=O)Nc2cc(ccc2F)Br)C(=O)[O-]	0
Cc1ccc(cc1C)n2c(cc(c2C)/C=N\NC(=O)C(=O)Nc3ccccc3F)C	0
C[C@@H](CN[C@H]1CC(=O)N(C1=O)C)C(C)C	0
C[C@H]1C(=N[C@H](O1)c2ccccc2NC(=O)c3ccccc3)CNC(=O)Cc4[nH]nc(n4)c5ccccc5	0
C[C@H]1CSCCN1C/C=C(/C)\C(=O)[O-]	0
CC[C@]1([C@@H](C[C@@H]1[O-])c2ccncc2)C	0
CCCOc1cc(c(c(c1)C)[S-])C	0
Cc1cccc2n1c(c(n2)C3CCCC3)N	0
CN(C)C(=O)c1ccc2c(c1)[nH]cc(c2=O)S(=O)(=O)c1ccccc1	1
c1ccc(c(c1)C(=O)N/N=C/c2ccco2)NC(=O)c3ccc(cc3)Cl	0
CC(C)C[C@H](C(=O)N[C@H](CCSC)C(=O)N)NC(=O)CNC(=O)[C@@H](Cc1ccccc1)NC(=O)[C@@H](Cc2ccccc2)NC(=O)[C@@H]3CCC(=O)N3	0
CCN(CC)C(=O)C1=C(N=C2N([C@H]1c3cccc(c3)NC(=O)Nc4cccc(c4)F)CCCS2)C	0
c1ccn(c1)N[C@H]2CCS(=O)(=O)C2	0
Cc1ccccc1n2c3c(c(nn3C)C)nc2N	0
CC(C)CCNC(=O)[C@@H](c1ccco1)N(c2ccc(cc2)OC)C(=O)c3c(c(ns3)C(=O)N)N	0
C[C@@H](C(=O)NCC(=O)N[C@H](Cc1c[nH+]c[nH]1)C(=O)[O-])NC(=O)[C@@H](Cc2ccc(cc2)OC(=O)OC(C)(C)C)NC(=O)OC(C)(C)C	0
Cc1c(sc(n1)C)/C=C(/C#N)\C(=O)[O-]	0
Cc1c(sc(n1)C)c2nc(c3c4c(sc3n2)CCCC4)[O-]	0
CCN(CCO)c1ncc(cn1)Cl	0
C1CNCCN(C1)[C@@]2(CCN3CC[C@@H]2C3)C#N	0
C[C@H]1C(=O)N[C@H](C(=O)N1C(C)(C)C#C)C(C)C	0
CN1[C@H](NN=C1SCC(=O)N/N=C/[C@@H]2C=NN=C2c3ccccc3)c4ccc(cc4)Br	0
c1cc(c(cc1N)c2[n-]c3cnccc3n2)Cl	0
CC(C)NC(=O)N1CCN([C@@H](C1)C(=O)N[C@@H](Cc2ccc(cc2)OC)C(=O)OC)C(=O)C3CC[NH2+]CC3	0
c1c(csc1C(=O)[O-])O[C@@H]2CCOC3(C2)CCSCC3	0
CN(C)C(=O)c1ccc2c(c1)[nH]cc(c2=O)S(=O)(=O)c3ccccc3	0
Cc1cc(c(c(c1)C)NC(=O)C2=C(N=C(C([C@@H]2c3ccco3)C#N)SCC(=O)Nc4ccccc4)C)C	0
c1cc(oc1)c2ncc(s2)C(=O)N3[C@@H]4CCCC[C@H]4C[C@@H]3C(=O)[O-]	0
CC(C)[C@@H](C(=O)NC[C@H](CC(=O)O)c1ccccc1)NC(=O)CCC(=O)OCC(=O)[C@]2(CC[C@@H]3[C@@]2(C[C@@H]([C@H]4[C@H]3CCC5=CC(=O)CC[C@]45C)O)C)O	0
c1ccc2c(c1)C[C@H]2c3nc([n-]n3)CC#N	0
c1cc(ccc1C(=O)N[C@@H](CCC(=O)[O-])C(=O)[O-])NC[C@@H]2CNC3=[NH+]C(=NC(=O)[C@@H]3N2)N	0
C[C@H]1[C@@](CCCS1)(C(=O)[O-])O	0
COc1ccc(cc1)/C=C/C2=N/C(=C/c3ccco3)/C(=N2)[O-]	0
C[C@]12CCC(=O)C=C1CC[C@@H]3[C@@H]2[C@H](C[C@]4([C@H]3CC[C@@]4(C(=O)COC(=O)CCC(=O)NCc5ccccn5)O)C)O	0
C1[C@H](N[C@H](S1)[NH3+])C(=O)[O-]	0
CC(C)(C)OC(=O)N[C@H](CC(=O)OCc1ccccc1)C(=O)N2CCC[C@@H]2C(=O)N[C@@H](CCCNC(=[NH2+])N)C(=O)[O-]	0
CCOC(=O)CNC(=O)[C@H](c1cccs1)N(c2cccc(c2C)C)C(=O)c3c(c(ns3)C(=O)N)N	0
CC[C@H](C)n1cc(c(n1)c2ccsc2)C(=O)[O-]	0
C[C@H](CC(=O)NN)n1cc(cn1)C(=O)N	0
Cc1c2cc(ccc2oc1[C@H](C)NC(=O)NC(C(=O)N)C(=O)N)OC	0
C1C[C@@H]([C@H](C1)O)CN2CCC[C@@H](C2=O)N	0
CCC[C@@]1(CCN(C1)C(=O)[C@H]2C[C@@H]2C)C(=O)[O-]	0
CN/C(=C(\C#N)/C(=O)[C@@H]1CC(=O)N(C1)c2cc(cc(c2)Cl)Cl)/[O-]	0
CC1=C([C@@H](n2c(ncn2)N1)c3ccc(cc3)OCc4ccc(cc4)Cl)C(=O)NCc5ccccc5	0
c1c(c(=O)[nH]c(=O)n1[C@H]2[C@@H]([C@H]([C@H](O2)[C@@H](C(=O)[O-])NC(=O)[C@H]([C@@H]([C@H](COC(=O)N)O)O)N)O)O)CO	0
CCOc1ccc(cc1)NC(=S)N(Cc2ccc3c(c2)OCO3)Cc4cc5ccc(cc5[nH]c4=O)OC	0
C[C@@H]1CSCCN1CC(=C)C(=O)[O-]	0
Cc1cc(ccc1Br)n2cncc2[C@H]3CNCCO3	0
C[C@]1(c2cccc(c2C(=O)C3=C([C@]4([C@@H](C[C@@H]31)[C@@H](C(=C(C4=O)C(=O)NC[NH2+][C@H](CCCC[NH3+])C(=O)[O-])[O-])[NH+](C)C)O)O)O)O	0
C[C@@]1(CCC[NH+]1C2CCSCC2)C(=O)[O-]	0
CCN(CC)S(=O)(=O)c1ccc(cc1)C(=O)Nc2c(c3c(s2)C([NH2+]C(C3)(C)C)(C)C)C(=O)N	0
C1C[C@H](SC1)Cn2c(nnn2)[S-]	0
C1CN(C(=O)[C@H]1NC2CC2)[C@@H]3CCS(=O)(=O)C3	0
CCS(=O)(=O)[N-]c1cc(ccc1C)C#N	0
C[C@H](c1n[n-]nn1)[NH2+]C2CCCCC2	0
COc1ccccc1/C=N\c2nnc(s2)[S-]	0
Cc1cc(n(n1)c2ccc(cc2)N3CCC(CC3)[NH+]4CCC[C@H](C4)C#N)C	0
CCC(C)(C)n1c(nnc1[S-])c2ccccn2	0
c1ccn(c1)/N=C(/[C@@H]2C[NH2+]CCO2)\[O-]	0
C1[C@H]2C[C@@H]([C@@H]1C=C2)n3c(nnn3)[S-]	0
C[C@@H]1CCc2c(sc(n2)[N-]S(=O)(=O)c3cccs3)C1	0
c1ccc(c(c1)NC(=O)NC[C@H]2CC[C@@H](O2)C(=O)[O-])Br	0
Cc1c(noc1NC(=O)C[C@@H]2CSCCN2)C	0
[H]/N=C\1/C(=C/c2cn(c3c2cccc3)Cc4ccccc4Cl)/C(=O)N=C5N1N=C(S5)c6cccnc6	0
Cc1[nH+]cc(c(n1)N)CN(C=O)/C(=C(\CCO)/SS/C(=C(\C)/N(Cc2cnc(nc2N)C)C=O)/CCO)/C	0
C1C[C@H](CN(C1)CC(F)(F)F)C(=O)N2CCC(CC2)N3CCNC3=O	0
c1ccc2c(c1)c3c([nH]2)CN(CC3)C(=O)c4cc(sc4)S(=O)(=O)[NH-]	0
CC(C)c1ccn(n1)c2c(nccn2)CN	0
CN1CCN(CC1)Cc2cnc3n2CCNCC3	0
Cc1c(oc(c1C#N)NC(=O)[C@H](C)N2CC[S@@](=O)C(C2)(C)C)C	0
Cc1cnc(c(n1)NC[C@@H]2CN3CCC[C@@H]3CO2)C	0
c1cc(c(cc1C#N)[C@@H](CO)N)F	0
C1COC[C@H]1[C@H]2[C@@H](CCO2)C(=O)[O-]	0
Cc1ccc(c(c1)c2nnc3n2cnc(c3)C)N	0
C[C@H](C(=O)Nc1ccc(cc1)S(=O)(=O)N)Sc2nnc(n2CC=C)C3CCCCC3	0
Cc1ccnc(c1)n2c(c(cn2)[C@H](C)NC)C	0
CC(C)[C@H](CNC(=O)NC1CCCC1)C(=O)[O-]	0
OC(=O)c1cc(ccn1)C(F)(F)F	1
CC[C@@H](C)NC(=O)[C@H]1CC(=O)N(C1)c2cnn(c2)C(C)C	0
CCNc1cc(nc(n1)[C@@H]2CN3CCC[C@@H]3CO2)COC	0
C[NH+]1c2c([nH]c(nc2=O)N)NC[C@@H]1CNc3ccc(cc3)C(=O)N[C@@H](CCC(=O)[O-])C(=O)[O-]	0
CCN(CC1CC1)C(=O)N2[C@@H]3CC[C@H]2[C@@H](C3)C(=O)[O-]	0
CC[C@@H]1C[NH+]2CCC[C@@H]2CN1CCC3CCCC3	0
C[C@H](C1CC1)N(C)c2c(cc(cc2F)/C=C/C(=O)[O-])F	0
CC[C@@]1([C@@H](C[C@@H]1Oc2ccc(cc2Cl)[N+](=O)[O-])[O-])C	0
c1ccc(c(c1)NC(=O)CCCC[C@@H]2[C@@H]3[C@@H](CS2(=O)=O)NC(=O)N3)SCC(=O)N	0
C[C@H]1CCC[C@](C1)(C#N)[C@@]2(CCC[C@@H]2S(=O)(=O)C)O	0
c1cc(c(cc1[C@@H]2[C@H](Cc3c(cc(cc3O2)O[C@H]4[C@H]([C@@H]([C@@H](CO4)O)O)O)O)O)O)O	0
Cc1ccc2c(c1)n(c([nH+]2)CCCl)C(C)C	0
C1COCCC1[C@H]([C@H](C(=O)[O-])[NH3+])O	0
c1ccc(cc1)C[C@H](C(=O)[O-])NC(=O)CNC(=O)[C@@H]2CCCN2C(=O)[C@@H]3CCCN3C(=O)[C@@H](CCCNC(=[NH2+])N)N	0
C[C@]1(C(=O)NC(=O)N1)c2cccc(c2)NC(=O)CCc3nc4ccccc4n3c5ccccc5	0
COc1cc2c(c(c1OC)N)nccn2	0
Cc1cc(on1)c2nn3c(nnc3s2)c4cc(ccc4F)Br	0
CC1(CCC[C@]12C[C@@H]2C(=O)[O-])C	0
CCOC(=O)c1cc([n-]n1)C(F)(F)F	0
C[C@@H]1C[C@@H](CC(C1)N2CC(=CC2=O)[O-])C	0
CC(C)c1csc(n1)[N-]S(=O)(=O)C	0
Cc1cc(cc(c1Cl)C)OCC(=O)Oc2ccc3c(c2)OC(=C([C@@H]3c4cc(ccc4OC)OC)C#N)N	0
C/C(=C\C(=O)[O-])/C1CCCCC1	0
Cc1ccccc1N(CCC(=O)[O-])C/C(=C/Cl)/Cl	0
CN(Cc1c(=O)[nH+]c-2[nH]c(nc(c2n1)N)N)c3ccc(cc3)C(=O)N[C@H](CCC(=O)[O-])C(=O)[O-]	0
CC[C@H]1CO[C@H](CN1c2ccc(cc2)N)C	0
CC(=O)N1[C@@H](CC2=c3ccccc3=[NH+][C@@H]2[C@@H]1c4cccc5c4cccc5)C(=O)OC	0
c1ccc(cc1)n2c(cc(n2)C3CCC3)N	0
Cc1cc(cc(c1[O-])C#N)Br	0
CC(C)c1nc(c2cnn(c2n1)c3ccccc3Cl)NC4CCC(CC4)NC(=O)c5ccccc5	0
C1C[C@@H](N(C1)C(=O)CN)C(=O)N	0
C[C@H]1C(=O)NC(=O)CN1S(=O)(=O)CCN2CC[NH2+]CC2	0
C1COC[C@@H]1NC(=O)CNC(=O)CN	0
CC1(C(=O)N(C(=O)N1)CCNC)C	0
NOC(=O)c1ccc(CCCC2Nc3ccc(cc3NC2=O)C(=O)N2CCN(CC2)c2ncccn2)cc1	1
Cc1c(c(n(n1)CC=C(C)C)C)CC(=O)[O-]	0
C[C@@H](C#N)NCC1(CCCCC1)O	0
C1CN([C@H]([C@@H]1C(=O)O)C(=O)[O-])[NH3+]	0
C1C[C@H](CC=C1)CN2CC(=CC2=O)[O-]	0
c1ccc(cc1)n2c(nc(n2)C(=O)NN3Cc4ccccc4C3)C5CC5	0
Cc1ccc(c(c1)NCc2cnnn2C)F	0
CC[C@@H]1CCCN1c2cncc(n2)NC	0
Cc1ccc(cc1C)NC(=O)[C@@H]2[C@H]3C=C[C@@]4([C@H]2C(=O)N([C@@H]4C(=O)NC5CCCCC5)Cc6cccnc6)O3	0
CCCC(=O)N1[C@@H]2CC[C@H]1[C@@H](C2)C(=O)[O-]	0
CCNC(C)(C)/C(=N/c1c(ccc2c1ncs2)Cl)/[O-]	0
NC(=O)c1ccc(CCCC2Nc3ccc(cc3NC2=O)C(=O)N2CCN(CC2)c2ncccn2)cc1	1
CCOC(=O)c1sc(=O)[nH]c1C(F)(F)F	1
Cc1cc(c(c(c1)C)[C@H](C)N(CC(C)C)CC(=O)[O-])C	0
CC1(CC2=C([C@@H](C(=C(N2)N)C#N)c3cn(c(=O)[nH]c3=O)[C@H]4C[C@H]([C@H](O4)CO)O)C(=O)C1)C	0
Cc1c([nH]c(=S)[nH]1)c2ccc(cc2)OC	0
Cc1cccc(c1NC(=O)Cn2c(c(c([nH+]2)SC)c3nc(no3)c4ccc5c(c4)OCO5)N)C	0
Cc1cc(ccc1/C=C/C(=O)[O-])NC(=O)NC2CC2	0
C[C@]12CC[C@H](C1)C([C@H]2C(=O)[O-])(C)C	0
c1ccc2c(c1)cccc2[C@H]3[C@H]4C=NN=C4N=C(CS3)[O-]	0
C1C[C@H](CN(C1)C(=O)CC23CC4CC(C2)CC(C4)C3)C(=O)[O-]	0
COc1ccc(cc1NC(=O)c2cc3n(n2)[C@@H](C[C@@H](N3)c4ccc(c(c4)OC)OC)C(F)(F)F)Cl	0
C1CC[C@H]([NH+](CC1)[C@@H]2CCCS(=O)(=O)C2)C(=O)[O-]	0
CC1(CCC(CC1)N(C)C(=O)[C@H]2C[C@H]2C(=O)[O-])C	0
c1cn(c(=O)nc1N)[C@H]2[C@@H]([C@@H]([C@H](O2)CO[P@](=O)([O-])O[P@@](=O)([O-])OCC[NH3+])O)O	0
C[C@]1(C(=O)N(C(=O)N1)CC(=O)NCC(=O)Nc2ccccc2Br)c3ccc(cc3)F	0
C[C@@H](c1nnc2n1cccc2)N[C@H]3CCN(C3)C	0
C[C@@H]1C[C@H](CC(C1)n2c(ncn2)CO)C	0
C1CCC[NH+](CC1)CCNC(=O)CC2CCN(CC2)C(=O)NC3CCCCC3	0
CC[C@@H]1CCCC[C@@H]1O[C@@H]2C[C@@H](C2(C)C)[O-]	0
CC(C)C[C@@H](CN1CC(=O)C(=C1N)c2n(c3ccccc3[n+]2C)C)N(C)C	0
CC(=O)N[C@H](CO)C(=O)N1CCc2c([nH+]cnc2N3CCOCC3)C1	0
c1ccc(cc1)CN2C(=O)[C@@]3(Cc4ccccc4N5[C@@H]3CCC5)C(=NC2=O)[O-]	0
c1ccc(c(c1)CSc2nc3n(n2)[C@H](C4=C(N3)CCCC4=O)c5ccc(c(c5)Br)O)Cl	0
C[C@@H]1CCC[C@@H](C1)SCC(=O)[O-]	0
CCN([C@@H](C)CC(=O)[O-])[C@@H](C)c1ccccc1[N+](=O)[O-]	0
c1cc(c(cc1Cl)/C=N/Nc2[nH]nc(n2)SCC(=O)Nc3[nH]cnn3)O	0
Cc1c(cnn1C)[C@H]([C@H]2CCS(=O)(=O)C2)O	0
CC(C)c1c(nnn1C[C@@H]2Cc3ccccc3O2)N	0
C1C(=O)N(C(=O)N1)C/C=C/C[S-]	0
CC[C@]1([C@@H]([C@@H]([C@@H]1[O-])C)c2ccccc2)C	0
C[C@@]1(CCCO1)c2nnc(o2)CC3(CCCC3)CC(=O)O	0

## Sheet: File S4
Supplementary File S4: Scrrening of new data based on the RF model. A total of 120 compounds were filtered and considered as active against CLEC4M.
Smiles
[o+]1c2c(cc(O[C@@H]3O[C@H](COC(=O)\C=C\c4ccc(O)cc4)[C@@H]([O-])[C@H](O)[C@H]3O)c1-c1cc(O)c(O)c(O)c1)c(O[C@@H]1O[C@H](COC(=O)CC(O)=O)[C@@H](O)[C@@H](O)[C@H]1[O-])cc(O)c2
[o+]1c2c(cc(O[C@@H]3O[C@H](COC(=O)\C=C\c4cc(O)c(O)cc4)[C@@H](O)[C@H](O)[C@H]3O)c1-c1ccc(O)cc1)c(O[C@@H]1O[C@H](COC(=O)CC(O)=O)[C@@H](O)[C@@H](O)[C@H]1[O-])cc(O)c2
[o+]1c2c(cc(O[C@@H]3OC(C[O-])[C@@H](O)C(O)C3[O-])c1-c1cc(O[C@H]3OC(C[O-])[C@@H](O)[C@H]([O-])C3O)c(O)cc1)c(O[C@@H]1OC(C[O-])[C@@H](O)[C@H]([O-])C1O)cc(O)c2
[Tc]123(SC[C@H](N1CCN2[C@@H](CS3)C(=O)[O-])C(=O)NCCNC(=O)CC[C@H](NC(=O)c1ccc(NCc2nc3c(nc(nc3O)N)nc2)cc1)C(O)=O)[OH2+].[Na+]
[Tc].S(CC[NH2+]C)C#[N+]c1ccc(cc1)CC(N(CC(O)=O)CC(O)=O)CN(CC[NH+](CCN(CC(=O)[O-])CC(=O)[O-])CC(=O)[O-])CC(=O)[O-]
[Tc].S(CC(N)C(=O)[O-])CC(O[C@H]1C2C(CC[C@]3(O)C[C@@H](OC(=O)CSCC([NH3+])C(=O)[O-])C[C@@H](O)[C@]23CO)[C@@]2(O)CC[C@@H]([C@]2(C1)C)C1=CC(OC1)=O)=O
[Tc-]12([OH2+])(OC(=O)[C@](O1)(CC(=O)[O-])C)OC(=O)[C@](O2)(CC(=O)[O-])C.[Tc-]12([OH2+])(OC(=O)[C@](O1)(CC(=O)[O-])C)OC(=O)[C@@](O2)(CC(O)=O)C.C.C.C.C
[Tc-]12([OH2+])(OC(=O)[C@@](O1)(CC(=O)[O-])C)OC(=O)[C@@](O2)(CC(=O)[O-])C.[Tc-]12([OH2+])(OC(=O)[C@@](O1)(CC(=O)[O-])C)OC(=O)[C@](O2)(CC(O)=O)C.C.C.C.C
[I+]([O-])CC(=O)CNC(=O)CNC(=O)CNC(=O)[C@@H](NCC(=O)CNC(=O)CNC(=O)[C@@H](NN)CCC(=O)[O-])CCC(=O)[O-].[Tc-][OH2+]
[Ga].S(=O)(=O)([O-])c1cc2c(C3=NC2=NC2=NC(=NC4=NC(=NC5=NC(=N3)c3c5cc(S(=O)(=O)[O-])cc3)c3cc(S(=O)(=O)[O-])ccc34)c3c2cc(S(=O)(=O)[O-])cc3)cc1
[Fe][Fe-3]([OH2+])([OH2+])[OH2+].[Fe-][OH2+].[Si](OCC)(OCC)(OC)CCCNC(=O)CC[C@H](NC(=O)c1ccc(NCc2nc3c(nc2)NC(=NC3=O)N)cc1)C(O)=O.C
S1CC2NC(=O)C(NC(=O)C(NC(=O)C(NC(=O)C(NC(=O)C(NC(=O)C3N(CC(O)C3)C2=O)C)Cc2c3c([nH]c12)cccc3)CC(O)(CO)C)C)C(O)C
S(O[C@H]1CC[C@]2([C@@H](CC[C@@]3([C@@H]2CC=C2[C@@H]4CC(CC[C@@]4(CC[C@]23C)C(O[C@@H]2O[C@H](CO[C@@H]3O[C@H](C[O-])[C@@H]([O-])[C@H](O)[C@H]3O[C@@H]3O[C@H](CO[C@@H]4O[C@H](C[O-])[C@@H](O)[C@H]([O-])[C@H]4O)[C@@H]([O-])[C@H]([O-])[C@H]3O)[C@@H](O)[C@@H]([O-])[C@H]2[O-])=O)(C)C)C)C1(C)C)C)(=O)(=O)[O-]
S(O[C@@H]1[C@H](O[C@H]2O[C@@H]3CO[C@H]([C@H]2O)[C@H]3O[C@@H]2O[C@H](CO)[C@H](OS(=O)(=O)[O-])[C@H](O)[C@H]2O)[C@@H](O)[C@@H](O[C@@H]1CO)O[C@@H]1[C@@H]2OC[C@H]1O[C@H](O)[C@@H]2O)(=O)(=O)[O-]
S(OC(=O)C)CCNC(=O)CCNC(=O)C(O)C(COP(OP(OC[C@H]1O[C@@H](n2c3ncnc(N)c3nc2)[C@H](O)[C@@H]1OP(O)(O)=O)(O)=O)(O)=O)(C)C
P(OC[C@H]1O[C@@H](n2c3ncnc(N)c3nc2)[C@H](O)[C@@H]1O)(OP(OC[C@@H](O)[C@@H]([O-])[C@@H](O)CN1C=2NC(=O)NC(=O)C=2Nc2cc(C)c(cc12)C)(O)=O)(O)=O
Oc1cc(cc(O)c1C\C=C(\C)/C)\C=C\c1ccc(O)cc1
OC(C(O)C(=O)N(CCc1ccccc1)C)c1ccccc1
O=C1NC(CC(C)C)C(=O)NC(C(C)C)C(=O)NC2Cc3c4c([nH]c3-n3cc(nc3)CC(NC(=O)C(NC2=O)CCC\N=C(\N)/N)C(=O)NC(Cc2[nH]cnc2)C(O)=O)cc(cc4)C(C(C)C)C1NC(=O)C1NC(=O)CC1
O=C1NC(CC(C)C)C(=O)NC(C(C)C)C(=O)NC2Cc3c4c([nH]c3-n3cc(nc3)CC(NC(=O)C(NC2=O)CCC\N=C(\N)/N)C(=O)NC(Cc2[nH]cnc2)C(=O)NC(CCCCN)C(O)=O)cc(cc4)C(C(C)C)C1NC(=O)C1NC(=O)CC1
O=C1C2NC(=O)C(NC(=O)C(NC(=O)C(NC(=O)C(=O)C3NC(=O)CC3)C(c3cc4[nH]c(-n5cc(nc5)CC(NC(=O)CNC(=O)C1CCC\N=C(\N)/N)C(O)=O)c(C2)c4cc3)C(C)C)CC(C)C)C(CC)C
O1c2c-3c4c(-c5c(cc(O)c(O)c5O)C(O[C@@H]5[C@H](O[C@@H](O)[C@H](O)[C@H]5O)COC(=O)c5c(-c6c(c-3c(OC4=O)c(O)c6O)C1=O)c(O)c(O)c(O)c5)=O)c(O)c2O
O1c2c(cc(cc2OC)\C=C\C(=O)NCCc2ccc(O)cc2)[C@H](C(=O)NCC(=O)c2ccc([O-])cc2)[C@@H]1c1cc(OC)c(O)cc1
O1c2c(c(OC)c(O)c(OC)c2)C(=O)C[C@@H]1c1ccccc1
O1c2c(c(OC)c(O)c(OC)c2)C(=O)CC1c1ccccc1
O1c2c(c(O)c([C@@H]3O[C@H](C[O-])[C@@H](O)[C@H](O)[C@H]3O[C@@H]3O[C@H](COC(=O)\C=C\c4cc(OC)c(O)cc4)[C@@H](O)[C@H]([O-])[C@H]3O)c(OC)c2)C(=O)C=C1c1ccc(O)cc1
O1c2c(c(O)c(OC)c(OC)c2)C(=O)C[C@H]1c1ccccc1
O1c2c(c(O)c(OC)c(OC)c2)C(=O)C[C@@H]1c1ccccc1
O1c2c(c(O)c(OC)c(OC)c2)C(=O)CC1c1ccccc1
O1c2c(C(=O)[C@@H](O)[C@H]1c1ccccc1)c(OC)cc(OC)c2
O1c2c(C(=O)C[C@H]1c1cc(O)c(OC)cc1)c(OC)cc(OC)c2C
O1c2c(C(=O)C[C@@H]1c1ccccc1)c(OC)cc(OC)c2O
O1c2c(C(=O)C[C@@H]1c1ccccc1)c(O)cc(OC)c2OC
O1c2c(C(=O)C[C@@H]1c1ccc(OC)cc1)c(O)cc(OC)c2
O1c2c(C(=O)CC1c1ccccc1)c(OC)cc(OC)c2O
O1c2c(C(=O)CC1c1ccccc1)c(O)cc(OC)c2OC
O1c2c(C(=O)CC1c1ccc(OC)cc1)c(O)cc(OC)c2
O1c2c(C(=O)C=C1c1ccccc1)c(O)cc(OC)c2OC
O1c2c(C(=O)C=C1c1ccc(OC)cc1)c(O)cc(OC)c2
O1c2c(C(=O)C(O[C@@H]3O[C@H](CO)[C@@H](O[C@@H]4O[C@H](C[O-])[C@@H](O)[C@@H](O)[C@H]4[O-])[C@H](O)[C@H]3[O-])=C1c1ccc(O[C@@H]3O[C@H](C[O-])[C@@H](O)[C@@H](O)[C@H]3[O-])cc1)c(O)cc(OC)c2
O1c2c(C(=O)C(O[C@@H]3O[C@H](CO)[C@@H](O[C@@H]4O[C@H](C[O-])[C@@H](O)[C@@H](O)[C@H]4[O-])[C@H](O)[C@H]3[O-])=C1c1cc(O)c(O[C@@H]3O[C@H](C[O-])[C@@H](O)[C@@H](O)[C@H]3[O-])cc1)c(O)cc(OC)c2
O1c2c(C(=O)C(O[C@@H]3O[C@@H](C)[C@H]([O-])[C@@H](O)[C@H]3O[C@@H]3O[C@@H](C)[C@H]([O-])[C@@H](O)[C@H]3[O-])=C1c1ccc(OC)cc1)c(O)cc(O[C@@H]1O[C@H](C[O-])[C@@H](O)[C@@H](O)[C@H]1[O-])c2C\C=C(\C)/C
O1c2c(C(=O)C(O[C@@H]3O[C@@H](C)[C@H]([O-])[C@@H](O)[C@H]3O[C@@H]3OC[C@@H]([O-])[C@H](O)[C@H]3[O-])=C1c1ccc(OC)cc1)c(O)cc(O[C@@H]1O[C@H](C[O-])[C@@H](O)[C@H]([O-])[C@H]1O)c2C\C=C(\C)/C
O1c2c(C(=O)C(O[C@@H]3O[C@@H](C)[C@H](O)[C@H](O[C@@H]4O[C@H](C[O-])[C@@H](O)[C@@H](O)[C@H]4[O-])[C@H]3[O-])=C1c1ccc(OC)cc1)c(O)cc(O[C@@H]1O[C@H](C[O-])[C@@H](O)[C@H]([O-])[C@H]1O)c2C\C=C(\C)/C
O1[C@](O[C@H]2O[C@H](CO[C@H]3O[C@H](CO[C@H]4O[C@H](CO[C@H]5O[C@H](C[O-])[C@H](O)[C@H]([O-])[C@H]5O)[C@H]([O-])[C@H](O)[C@H]4O)[C@H]([O-])[C@H](O)[C@H]3O)[C@@H](O)[C@@H](O)[C@H]2[O-])(CO)[C@@H](O)[C@H](O)[C@H]1C[O-]
O1[C@](O[C@H]2O[C@H](CO[C@H]3O[C@H](CO[C@H]4O[C@H](CO[C@H]5O[C@H](CO)[C@H](O)[C@H](O)[C@H]5O)[C@H](O)[C@H](O)[C@H]4O)[C@H](O)[C@H](O)[C@H]3O)[C@@H](O)[C@H](O)[C@H]2O)(CO)[C@@H](O)[C@H](O)[C@H]1CO
O1[C@](O[C@H]2O[C@H](COC(=O)C)[C@@H](OC(=O)\C=C\c3cc(OC)c(O)cc3)[C@H](O[C@@H]3O[C@H](COC(=O)C)[C@@H](O)[C@H](O)[C@H]3O)[C@H]2O[C@@H]2O[C@H](CO)[C@@H]([O-])[C@H](O)[C@H]2O)(COC(=O)\C=C\c2cc(O)c(O)cc2)[C@@H](OC(=O)c2ccccc2)[C@H](O)[C@H]1CO
O1[C@](O[C@H]2O[C@H](CO)[C@@H](OC(=O)\C=C\c3ccc(O)cc3)[C@H](O[C@@H]3O[C@H](COC(=O)C)[C@@H](O)[C@H](O)[C@H]3O)[C@H]2O[C@@H]2O[C@H](CO)[C@@H]([O-])[C@H](O)[C@H]2O)(COC(=O)\C=C\c2cc(OC)c(O)cc2)[C@@H](OC(=O)c2ccccc2)[C@H](O)[C@H]1CO
O1[C@H](C[O-])[C@@H](O)[C@@H](O[C@@H]2OC[C@@H]([O-])[C@H](O)[C@H]2[O-])[C@@H]([O-])[C@@H]1OC1[C@]([C@@H]2CC[C@@]3([C@H](CC=C4[C@@H]5CC(CC[C@@]5(CC[C@@]34C)C(O[C@@H]3OC[C@H]([O-])[C@H](O)[C@H]3O[C@@H]3O[C@@H](C)[C@H](O[C@@H]4OC[C@@H](O)[C@@H](O[C@@H]5OC[C@](O)(C[O-])[C@H]5[O-])[C@H]4[O-])[C@@H](O)[C@H]3O)=O)(C)C)[C@]2(CC1O)C)C)(CO)C
O1[C@H](C[O-])[C@@H](O)[C@@H](O)[C@@H]([O-])[C@@H]1Oc1c2c(ccc1)[C@H](c1c(C2=O)c(O)cc(c1)C(O)=O)[C@H]1c2c(C(=O)c3c1cccc3O[C@@H]1O[C@H](C[O-])[C@@H](O)[C@H]([O-])[C@H]1O)c(O)cc(c2)C(=O)[O-]
O1[C@H](C[O-])[C@@H](O)[C@@H](O)[C@@H]([O-])[C@@H]1O[C@@H]1[C@]([C@@H]2CC[C@@]3([C@H](CC=C4[C@@H]5CC(CC[C@]5(C(O[C@H]5OC[C@H](O)[C@H](O)[C@H]5O[C@@H]5O[C@@H](C)[C@H](O[C@@H]6OC[C@@H](O)[C@H](O[C@@H]7O[C@@H](C)[C@H](O)[C@@H](O)[C@H]7O)[C@H]6O)[C@@H](O[C@@H]6OC[C@](O)(CO)[C@H]6O)[C@H]5O)=O)[C@H](O)C[C@@]34C)(C)C)[C@]2(C[C@@H]1O)C)C)(CO)C
O1[C@H](C[O-])[C@@H](O)[C@@H](O)[C@@H]([O-])[C@@H]1O[C@@H]1[C@@H]([O-])[C@@H](O[C@@H](C)[C@@H]1O)O[C@@H]1[C@@H](O)[C@H]([O-])[C@H](O[C@H]1O[C@@H]1C[C@H]([O-])CC2=CC[C@@H]3[C@H](C[C@@H](O)[C@@]4([C@@H]5[C@@H](O[C@@]6(OC[C@@H](C)[C@H](O[C@@H]7O[C@H](C)[C@@H](O)[C@H](O)[C@H]7O)[C@@H]6O)[C@H]5C)C[C@@H]34)C)[C@@]12C)CO
O1[C@H](CO[C@@H]2O[C@@H](C)[C@H](O)[C@@H](O)[C@@H]2O)[C@@H](O)[C@H](O)[C@@H](O[C@@H]2O[C@@H](CO)[C@H](O)[C@H](O)[C@H]2O)[C@@H]1Oc1cc(O)c2c(O[C@@H](CC2=O)c2cc(O)c(OC)cc2)c1
O1[C@H](CO[C@@H]2OC[C@@H](O)[C@H]([O-])[C@H]2O)[C@@H](O)[C@@H](O)[C@@H]([O-])[C@@H]1Oc1ccc(cc1)\C=C\C(O[C@@H]1CO[C@@H](OC[C@H]2O[C@@H](O[C@H](C#N)c3ccccc3)[C@H](O)[C@@H](O)[C@@H]2[O-])[C@H](O)[C@H]1O)=O
O1[C@H](COC(=O)c2cc(O)c(O)c(O)c2)[C@@H](O)[C@H](OC(=O)c2cc(O)c(O)c(O)c2)[C@@H](O)[C@@]1(OC(=O)c1cc(O)c(O)c(O)c1)OC(=O)CCCCCCCCCCC
O1[C@H](CO)[C@@H]([O-])[C@H](O)[C@@H]([O-])[C@@H]1O[C@H]1[C@@H]([O-])[C@@H](O[C@H](CO)[C@H]1O)O[C@H]1[C@H](O)[C@@H](O[C@@H]2O[C@@H](C)[C@H](O)[C@@H](O)[C@H]2O)[C@@H](O[C@@H]1CO)O[C@@H]1CC2=CC[C@@H]3[C@H](CC[C@@]4([C@@H]5[C@@H](O[C@@]6(O[C@@](CC6)(CO[C@@H]6O[C@H](CO)[C@@H](O)[C@@H](O)[C@H]6[O-])C)[C@H]5C)C[C@@H]34)C)[C@]2(CC1)C
O1[C@H](CO)[C@@H]([O-])[C@H](O)[C@@H]([O-])[C@@H]1O[C@@H]1[C@@H](O)[C@H]([O-])[C@H](O[C@H]1O[C@H]1CC[C@]2([C@@H](C1)CC[C@@H]1[C@@H]2CC[C@@]2([C@@H]3[C@@H](O[C@](O)(CC[C@H](CO[C@@H]4O[C@H](CO)[C@@H]([O-])[C@H](O)[C@H]4O)C)[C@H]3C)C[C@@H]12)C)C)CO
O1[C@H](CO)[C@@H]([O-])[C@H](O)[C@@H]([O-])[C@@H]1O[C@@H]1[C@@H](O)[C@H](O)[C@H](O[C@H]1O[C@@H]1[C@@H]2[C@@]([C@H]3C[C@@H](O)[C@H]4[C@](CC[C@@H]4[C@@](O[C@@H]4O[C@H](C[O-])[C@@H](O)[C@@H](O)[C@H]4[O-])(CC\C=C(\C)/C)C)(C)[C@@]3(C1)C)(CC[C@H](O)C2(C)C)C)C[O-]
O1[C@H](CO)[C@@H]([O-])[C@H](O)[C@@H](O)[C@@H]1O[C@@H]1[C@@H](O)[C@H](O[C@@H]2O[C@@H](C)[C@H](O)[C@@H]([O-])[C@H]2O)[C@H](O[C@H]1O[C@H]1CC[C@]2([C@@H](C1)CC[C@@H]1[C@@H]2CC[C@@]2([C@@H]3[C@@H](O[C@](O)(CC[C@@H](CO[C@@H]4O[C@H](CO)[C@@H]([O-])[C@H](O)[C@H]4O)C)[C@H]3C)C[C@@H]12)C)C)CO[C@@H]1O[C@H](CO)[C@@H](O)[C@H]([O-])[C@H]1O
O1[C@H](CO)[C@@H](O)[C@H](O)[C@@H](O)[C@@H]1O[C@@H]1[C@]([C@@H]2CC[C@@]3([C@H](CC=C4[C@@H]5CC(CC[C@]5(C(O[C@@H]5OC[C@H](O)[C@H](O)[C@H]5O[C@@H]5O[C@@H](C)[C@H](O[C@@H]6OC[C@@H](O)[C@@H](O[C@@H]7O[C@@H](C)[C@H](O)[C@@H](O)[C@H]7O)[C@H]6O)[C@H](O[C@@H]6OC[C@](O)(CO)[C@H]6O)[C@H]5O)=O)[C@H](O)C[C@@]34C)(C)C)[C@]2(C[C@@H]1O)C)C)(CO)C
O1[C@H](C(=O)[O-])[C@@H](O)[C@@H](O)[C@@H]([O-])[C@@H]1O[C@@H]1[C@@H](O)[C@H](O)[C@H](O[C@@H]1O[C@H]1CC[C@@]2([C@@H]3[C@](CC[C@H]2C1(C)C)(C)[C@@]1(CC[C@@]2([C@H](C1=CC3=O)C[C@](CC2)(C(=O)[O-])C)C)C)C)C(=O)[O-].N.N
O1[C@@H]2[C@@H]([C@@]3([C@H]([C@H]4[C@H](CC3=O)[C@@]3([C@H](C[C@@H](O[C@@H]5O[C@H](CO)[C@H](O[C@@H]6O[C@H](C[O-])[C@@H](O)[C@H](O)[C@H]6O[C@@H]6O[C@H](C[O-])[C@H](O)[C@@H](O)[C@H]6[O-])[C@H](O)[C@H]5[O-])CC3)CC4)C)C2)C)C(C)=C1CC[C@H](CO[C@@H]1O[C@H](CO)[C@@H](O)[C@H]([O-])[C@H]1O)C
O1[C@@H]([C@@H](C)[C@@H](C)[C@@H]1c1cc(O)c(O)cc1)c1cc(O)c(O)cc1
O1[C@@H](OC2[C@@H](O)[C@H]([O-])C(O[C@H]2Oc2cc(O)c3c(OC(CC3=O)c3cc(O)c(OC)cc3)c2)CO[C@@H]2OC(C)[C@H](O)C([O-])[C@@H]2O)C([O-])[C@@H](O)[C@H]([O-])C1CO
O1[C@@H](COC(=O)c2cc(O)c(O)c(O)c2)[C@@H](OC(=O)c2cc(O)c(O)c(O)c2)[C@H](O)[C@@H](O)[C@@H]1Oc1c(C)c(O)c2c(O[C@@H](CC2=O)c2ccc(OC)cc2)c1C
O1[C@@H](CO)[C@H](O)[C@H](O)[C@H](O)[C@H]1O[C@@H]1[C@H]2[C@@]3(CC[C@H]([C@@H](C\C=C\C(OC)(C)C)C)[C@]3(CC[C@]2([C@H]2C(=C1)C(C)(C)[C@@H](O)CC2)C)C)C
O1[C@@H](C)[C@H]([O-])[C@@H](O)[C@@H]([O-])[C@@H]1O[C@H]1[C@H](OC(=O)\C=C\c2cc(O)c(O)cc2)[C@H](O[C@@H](OCCc2cc(O)c(O)cc2)[C@@H]1O)CO[C@@H]1O[C@H](CO)[C@H](O)[C@H](O)[C@H]1O
O1[C@@H](C)[C@H]([O-])[C@@H](O)[C@@H]([O-])[C@@H]1O[C@H]1[C@H](OC(=O)\C=C\c2cc(O)c(O)cc2)[C@H](O[C@@H](OCCc2cc(O)c(O)cc2)[C@@H]1O)CO[C@@H]1O[C@H](CO)[C@@H](O)[C@H](O)[C@H]1O
O1[C@@H](C)[C@H]([O-])[C@@H](O)[C@@H]([O-])[C@@H]1O[C@H]1[C@H](O)[C@@H](O)[C@@H](O[C@@H]1C[O-])OC[C@H]1O[C@@H](OC(=O)[C@@]23[C@@H](CC(CC2)(C)C)C2=CC[C@H]4[C@](CC[C@H]5[C@@](CO)(C)[C@@H](O[C@@H]6OC[C@H](O)[C@@H](O)[C@H]6[O-])CC[C@]45C)(C)[C@@]2(CC3)C)[C@H]([O-])[C@@H](O)[C@@H]1[O-]
O1[C@@H](C)[C@H]([O-])[C@@H](O)[C@@H]([O-])[C@@H]1O[C@@H]1[C@@H](O)[C@H]([O-])[C@H](O[C@H]1O[C@@H]1C[C@H](O[C@@H]2O[C@@H](C)[C@H](O[C@@H]3O[C@H](C[O-])[C@@H](O)[C@H]([O-])[C@H]3O)[C@@H](O)[C@H]2[O-])C[C@H]2CC[C@@H]3[C@H](CC[C@@]4([C@@H]5[C@@H](O[C@](O)(CCC(CO[C@@H]6O[C@H](C[O-])[C@@H](O)[C@@H](O)[C@H]6[O-])=C)[C@H]5C)C[C@@H]34)C)[C@@]12C)C
O1[C@@H](C)[C@H]([O-])[C@@H](O)[C@@H](O[C@@H]2O[C@@H](C)[C@H]([O-])[C@@H](O)[C@H]2[O-])C1OC1=C(Oc2c(C1=O)c(O)cc(O[C@@H]1O[C@H](C[O-])[C@@H](O)[C@@H](O)[C@H]1[O-])c2C\C=C(\C)/C)c1ccc(OC)cc1
O1[C@@H](C)[C@H](O)[C@@H](O)[C@@H](O)[C@@H]1O[C@H]1[C@H](OC(=O)\C=C\c2cc(O)c(O)cc2)[C@H](O[C@@H](OCCc2cc(O)c(O)cc2)[C@@H]1O)CO[C@@H]1O[C@H](CO)[C@@H](O)[C@H](O)[C@H]1O
O1C[C@]2([C@@H]3CC[C@@]4([C@H](CC=C5[C@@H]6CC(CC[C@@]6(CC[C@@]45C)C(O[C@@H]4OC[C@H]([O-])[C@H](O)[C@H]4O[C@@H]4O[C@@H](C)[C@H](O)[C@H](O[C@@H]5OC[C@@H]([O-])[C@H](O)[C@H]5[O-])[C@H]4[O-])=O)(C)C)[C@]3(C[C@H]([O-])[C@@H]2O[C@@H]2O[C@H](CO)[C@@H]([O-])[C@H](O)[C@H]2O[C@@H]2OC[C@H](O)[C@H]([O-])[C@H]2OC(=O)CC(O)(CC1=O)C)C)C)C
O1C[C@H]2OC(O)[C@@H]3OC(=O)c4c(-c5c(cc(O)c(O)c5O)C(O[C@H]3[C@@H]2OC(=O)c2c(-c3c(cc(O)c(O)c3O)C1=O)c(O)c(O)c(O)c2)=O)c(O)c(O)c(O)c4
O1C[C@H]2OC(=O)C(OC(=O)c3cc(O)c(O)c(O)c3)=C(OC(=O)c3cc(O)c(O)c(O)c3)[C@@H]2OC(=O)c2c(-c3c(cc(O)c(O)c3O)C1=O)c(O)c(O)c(O)c2
O1C[C@@H](c2ccc(OC)cc2OC)C(=O)c2c1cc(O)cc2
O1C[C@@H](c2ccc(OC)cc2O)C(=O)c2c1cc(OC)cc2
O1C[C@@H](Cc2cc(O)ccc2)[C@H](Cc2cc(O)ccc2)C1=O
O1C[C@@H](C(=O)c2c1cc(O)cc2)c1cc(OC)c(OC)cc1
O1CC(c2ccc(OC)cc2OC)C(=O)c2c1cc(O)cc2
O1C=C(C(=O)c2cc(OC)c(O)cc12)c1ccc(OC)cc1
O1C=C(C(=O)c2c1cc(OC)cc2O)c1ccc(OC)cc1
O1C2=C(OC(=O)c3c(-c4c(cc(O)c(O)c4O)C1=O)c(O)c(O)c(O)c3)[C@@H]1OC(=O)c3c(-c4c(cc(O)c(O)c4O)C(OC[C@H]1OC2=O)=O)c(O)c(O)c(O)c3
O1C(OC2OC(COC3OC(COC4OC(COC5OC(CO)C(O)C(O)C5O)C(O)C(O)C4O)C(O)C(O)C3O)C(O)C(O)C2O)(CO)C(O)C(O)C1CO
O1C(COC2OC(C[O-])C([O-])C([O-])C2OC(=O)C23C(C4=CCC5C(CCC6C(C)(C)C(OC7OC(OC8OC(C)C([O-])C([O-])C8[O-])C([O-])C([O-])C7[O-])CCC56C)(C)C4(C[CH-]2)C)CC(CC3)(C)C)C([O-])C(OC2OC(C)C([O-])C([O-])C2[O-])C([O-])C1[O-]
O1C(COC2OC(C)C(O)C(O)C2O)C(O)C(O)C(OC2OC(CO)C(O)C(O)C2O)C1Oc1cc(O)c2c(OC(CC2=O)c2cc(O)c(OC)cc2)c1
O1C(COC(=O)c2cc(O)c(O)c(O)c2)C(OC(=O)c2cc(O)c(O)c(O)c2)C(O)C(O)C1Oc1c(C)c(O)c2c(OC(CC2=O)c2ccc(OC)cc2)c1C
O1C(CO)C(O)C(OC2OCC(O)C(O)C2O)C(OC2OC(CO)C(O)C(O)C2O)C1OC1C(O)C(O)C(OC1CO)OC1CC2CCC3C4CC5OC6(O)C(NCC(C6)COC6OC(CO)C(O)C(O)C6O)C(C5C4(CCC3C2(CC1)C)C)C
O1C(CO)C(O)C(O)C(O)C1OC1C2C3(CCC(C(CC=CC(OC)(C)C)C)C3(CCC2(C2C(=C1)C(C)(C)C(O)CC2)C)C)C
O1C(CO)C(O)C(O)C(O)C1OC1C(C2CCC3(C(CC=C4C5CC(CCC5(C(OC5OCC(O)C(O)C5OC5OC(C)C(OC6OCC(O)C(OC7OC(C)C(O)C(O)C7O)C6O)C(OC6OCC(O)(CO)C6O)C5O)=O)C(O)CC34C)(C)C)C2(CC1O)C)C)(CO)C
O1C(C)C(O)C(O)C(O)C1OC1C(OC(=O)C=Cc2cc(O)c(O)cc2)C(OC(OCCc2cc(O)c(O)cc2)C1O)COC1OC(CO)C(O)C(O)C1O
O1C(C(OC(=O)c2cc(O)c(O)c(O)c2)C(OC(=O)c2cc(O)c(O)c(O)c2)C(O)=O)C(O)COC(=O)c2c(-c3c(cc(O)c(O)c3O)C1=O)c(O)c(O)c(O)c2
O1C(C(O)=O)C(O)C(OC2OC(CO)C(O)C(O)C2O)C(OC2OC(CO)C(O)C(O)C2O)C1COC1CCC2(C(CCC3(C2CC=C2C4CC(CCC4(CCC23C)C(OC2OC(CO)C(O)C(O)C2O)=O)(C)C)C)C1(C)C)C
O1C(C(C)C(C)C1c1cc(O)c(O)cc1)c1cc(O)c(O)cc1
O(C)c1c(C(=O)\C=C\c2ccccc2)c(O)c(C)c(O)c1C
O(C)c1c(C(=O)C=Cc2ccccc2)c(O)c(C)c(O)c1C
Ic1cc(ccc1O)CCNCC(O)C[O-].O=C1CCCc2c1cccc2.C
COC1=C(C(=C2C(=O)CC(OC2=C1)C3=CC=CC=C3)O)OC
COC1=C(C(=C2C(=O)CC(OC2=C1)C3=CC=CC=C3)OC)O
COC1=CC(=C(C2=C1C(=O)CC(O2)C3=CC=CC=C3)O)OC
CC1=C2C(=C(C=C1OC)OC)C(=O)CC(O2)C3=CC(=C(C=C3)OC)O
COC1=C(C2=C(C(=O)CC(O2)C3=CC=CC=C3)C(=C1)O)OC
C(C1C(C(C(C(O1)OCC2C(C(C(C(O2)OCC3C(C(C(C(O3)OCC4C(C(C(C(O4)OC5(C(C(C(O5)CO)O)O)CO)O)O)O)O)O)O)O)O)O)O)O)O)O
COC1=CC(=C(C=C1)C2COC3=C(C2=O)C=CC(=C3)O)OC
COC1=C(C=C(C=C1)C2COC3=C(C2=O)C=CC(=C3)O)OC
COC1=CC(=C(C=C1)C2COC3=C(C2=O)C=CC(=C3)OC)O
CC1C(C(C(C(O1)OCC2C(C(C(C(O2)OC3=CC(=C4C(=O)CC(OC4=C3)C5=CC(=C(C=C5)OC)O)O)OC6C(C(C(C(O6)CO)O)O)O)O)O)O)O)O
CC1=C(C2=C(C(=C1OC3C(C(C(C(O3)COC(=O)C4=CC(=C(C(=C4)O)O)O)OC(=O)C5=CC(=C(C(=C5)O)O)O)O)O)C)OC(CC2=O)C6=CC=C(C=C6)OC)O
CC1=C(C(=C(C(=C1O)C(=O)C=CC2=CC=CC=C2)OC)C)O
CC(CC=CC(C)(C)OC)C1CCC2(C1(CCC3(C2C(C=C4C3CCC(C4(C)C)O)OC5C(C(C(C(O5)CO)O)O)O)C)C)C
CC1(C2CCC3(C(C2(CCC1OC4C(C(C(C(O4)C(=O)O)O)O)OC5C(C(C(C(O5)C(=O)O)O)O)O)C)C(=O)C=C6C3(CCC7(C6CC(CC7)(C)C(=O)O)C)C)C)C.N
CC1C(C(C(C(O1)OC2C(C(OC(C2OC(=O)C=CC3=CC(=C(C=C3)O)O)COC4C(C(C(C(O4)CO)O)O)O)OCCC5=CC(=C(C=C5)O)O)O)O)O)O
C1=CC(=CC=C1C2=C(C=C3C(=CC(=CC3=[O+]2)O)OC4C(C(C(C(O4)COC(=O)CC(=O)O)O)O)O)OC5C(C(C(C(O5)COC(=O)C=CC6=CC(=C(C=C6)O)O)O)O)O)O
COC1=CC=C(C=C1)C2=COC3=CC(=C(C=C3C2=O)OC)O
COC1=C(C2=C(C(=C1)O)C(=O)C=C(O2)C3=CC=CC=C3)OC
COC1=CC=CC=C1C2=CC(=O)C3=C(C=C(C=C3O2)OC)O
CC1C(C(C(C(O1)OC2C(C(COC2OC(=O)C34CCC(CC3C5=CCC6C(C5(C=C4)C)(CCC7C6(CC(C(C7(C)C)OC8C(C(C(C(O8)CO)O)O)OC9C(C(C(CO9)OC(=O)CC(C)(CC(=O)O)O)O)O)O)C)C)(C)C)O)OC1C(C(C(CO1)O)O)O)O)O)O
CC1C(C(C(C(O1)OC2C(OC(C(C2O)O)OCC3C(C(C(C(O3)OC(=O)C45CCC(CC4C6=CCC7C8(CCC(C(C8CCC7(C6(CC5)C)C)(C)CO)OC9C(C(C(CO9)O)O)OC1C(C(C(C(O1)C)O)OC1C(C(C(CO1)OC1C(C(C(C(O1)CO)O)O)O)O)O)O)C)(C)C)O)O)O)CO)O)O)O
COC1=CC=C(C=C1)C2=CC(=O)C3=C(C=C(C=C3O2)OC)O
CC1C(C(C(C(O1)OC2C(C(OC(C2OC(=O)C=CC3=CC(=C(C=C3)O)OC)COC4C(C(CO4)(CO)O)O)OCCC5=CC(=C(C=C5)O)O)O)O)O)O

## Sheet: File S5
Supplementary File S5: Compounds used for molecular docing studies.
Oc1cc(cc(O)c1C\C=C(\C)/C)\C=C\c1ccc(O)cc1
OC(C(O)C(=O)N(CCc1ccccc1)C)c1ccccc1
O1c2c(c(OC)c(O)c(OC)c2)C(=O)C[C@@H]1c1ccccc1
O1c2c(c(OC)c(O)c(OC)c2)C(=O)CC1c1ccccc1
O1c2c(c(O)c(OC)c(OC)c2)C(=O)C[C@H]1c1ccccc1
O1c2c(c(O)c(OC)c(OC)c2)C(=O)C[C@@H]1c1ccccc1
O1c2c(c(O)c(OC)c(OC)c2)C(=O)CC1c1ccccc1
O1c2c(C(=O)[C@@H](O)[C@H]1c1ccccc1)c(OC)cc(OC)c2
O1c2c(C(=O)C[C@H]1c1cc(O)c(OC)cc1)c(OC)cc(OC)c2C
O1c2c(C(=O)C[C@@H]1c1ccccc1)c(OC)cc(OC)c2O
O1c2c(C(=O)C[C@@H]1c1ccccc1)c(O)cc(OC)c2OC
O1c2c(C(=O)C[C@@H]1c1ccc(OC)cc1)c(O)cc(OC)c2
O1c2c(C(=O)CC1c1ccccc1)c(OC)cc(OC)c2O
O1c2c(C(=O)CC1c1ccccc1)c(O)cc(OC)c2OC
O1c2c(C(=O)CC1c1ccc(OC)cc1)c(O)cc(OC)c2
O1c2c(C(=O)C=C1c1ccccc1)c(O)cc(OC)c2OC
O1c2c(C(=O)C=C1c1ccc(OC)cc1)c(O)cc(OC)c2
O1[C@@H]([C@@H](C)[C@@H](C)[C@@H]1c1cc(O)c(O)cc1)c1cc(O)c(O)cc1
O1C[C@@H](c2ccc(OC)cc2OC)C(=O)c2c1cc(O)cc2
O1C[C@@H](c2ccc(OC)cc2O)C(=O)c2c1cc(OC)cc2
O1C[C@@H](Cc2cc(O)ccc2)[C@H](Cc2cc(O)ccc2)C1=O
O1C[C@@H](C(=O)c2c1cc(O)cc2)c1cc(OC)c(OC)cc1
O1CC(c2ccc(OC)cc2OC)C(=O)c2c1cc(O)cc2
O1C=C(C(=O)c2cc(OC)c(O)cc12)c1ccc(OC)cc1
O1C=C(C(=O)c2c1cc(OC)cc2O)c1ccc(OC)cc1
O1C(C(C)C(C)C1c1cc(O)c(O)cc1)c1cc(O)c(O)cc1
O(C)c1c(C(=O)\C=C\c2ccccc2)c(O)c(C)c(O)c1C
O(C)c1c(C(=O)C=Cc2ccccc2)c(O)c(C)c(O)c1C
Ic1cc(ccc1O)CCNCC(O)C[O-].O=C1CCCc2c1cccc2.C
COC1=C(C(=C2C(=O)CC(OC2=C1)C3=CC=CC=C3)O)OC
COC1=C(C(=C2C(=O)CC(OC2=C1)C3=CC=CC=C3)OC)O
COC1=CC(=C(C2=C1C(=O)CC(O2)C3=CC=CC=C3)O)OC
CC1=C2C(=C(C=C1OC)OC)C(=O)CC(O2)C3=CC(=C(C=C3)OC)O
COC1=C(C2=C(C(=O)CC(O2)C3=CC=CC=C3)C(=C1)O)OC
COC1=CC(=C(C=C1)C2COC3=C(C2=O)C=CC(=C3)O)OC
COC1=C(C=C(C=C1)C2COC3=C(C2=O)C=CC(=C3)O)OC
COC1=CC(=C(C=C1)C2COC3=C(C2=O)C=CC(=C3)OC)O
CC1=C(C(=C(C(=C1O)C(=O)C=CC2=CC=CC=C2)OC)C)O
COC1=CC=C(C=C1)C2=COC3=CC(=C(C=C3C2=O)OC)O
COC1=C(C2=C(C(=C1)O)C(=O)C=C(O2)C3=CC=CC=C3)OC
COC1=CC=CC=C1C2=CC(=O)C3=C(C=C(C=C3O2)OC)O
COC1=CC=C(C=C1)C2=CC(=O)C3=C(C=C(C=C3O2)OC)O

## Sheet: File S6
Supplementary File S6: Systematic evaluation of CLEC4M crystal strcutures.
Identifier	Method	Resolution	Chain	ERRAT	VERIFY
1K9J	X-ray	1.90 Å	A/B	82.5	81.01
1SL6	X-ray	2.25 Å	A/B/C/D/E/F	79.79	65.58
1XAR	X-ray	2.25 Å	A/B	83.88	73.79
1XPH	X-ray	1.41 Å	A	90.8397	74.82
3JQH	X-ray	2.20 Å	A	100	0
8RCY	X-ray	1.80 Å	A	PDB fomrat file unavaibale
9G6W	X-ray	2.00 Å	A/B	PDB fomrat file unavaibale
